# Supplementary material for: The Current Status of European and National Financial Sources for Clinical Research and Their Impact on Paediatric Non-commercial Clinical Trials: A Case Study of the Czech Republic
Source: Ther Innov Regul Sci. 2020 Jun 5;54(6):1461–72. doi: 10.1007/s43441-020-00173-9 (PMC7704485; doi:10.1007/s43441-020-00173-9)
Supplement: Supplementary file 1 — Supplementary file1 (XLSX 148 kb) [file 43441_2020_173_MOESM1_ESM.xlsx]

## Sheet: CZECH REPUBLIC
EudraCT	Other ID	Secondary ID/Other ID	Protocol number	Study Title	Acronym	Results Posted CT.gov	Publication (Yes/No)	DOI	CZ authors	CZ sites	Journal	Year	Impact factor 2017	Notes	Trial number on abstract	Sponsor	Sponsor – Type of Institution	Country of sponsor	National/International Sponsor	Starting date	Date of registry	Typ of funder (University, Hospital…)	Funding agencies	Type of Funder (Profit, non profit…)	FUNDER - EU-CTR	"FUNDER" - CT.GOV	FUNDER WHO	FUNDER - ISCTRN/ACTRN	FUNDER - Publication	Status	Year of termination	Therapeutic area	Intervention	Design (controlled, randomized)	Phase	Population	Nº sites in Czech	Multinational trial	CHECKED
2005-000309-75			HOVON68	HOVON 68 CLL: A randomized phase III study in prevously untreated patients with biological high risk CLL: Fludarabine + cyclophosphamide (FC) versus FC + low-dose alemtuzumab												HOVON CLL Group	Disease specific organization	Denmark	International	2005	2007-05-16	ND	ND	ND	ND	NA	ND	NA	NA	Ongoing		Oncology	Medicinal Product	controlled, randomized	III	Male, Female, Adults, Elderly	1	Yes
2006-006130-17	NCT00646854		NordicLymphomaGroup	ACT-1 (younger patients) A randomized phase III study to evaluate the efficacy of chemoimmunotherapy with the monoclonal antibody Campath-1H (Alemtuzumab) given in combination with 2-weekly CHOP versus 2-weekly CHOP alone and consolidated by autologous stem cell transplant, in young patients with previously untreated systemic peripheral T-cell lymphomas	ACT-1	No	No									Aarhus University Hospital	Hospital	Denmark	International	2007	2009-12-21	Hospital, For profit organization	ND	Both	ND	Sponsor	Amgen AB, Genzyme Europe BV, Nordic Cancer Union	NA	NA	Ongoing		Oncology	Medicinal Product	controlled, randomized,open,parallel group	III	Patients,Specific vulnerable populations, Adults,Male,Female	6	Yes
2009-013220-24	NCT00987389	ISRCTN07757494		Plasma Exchange and Glucocorticoid Dosing in the Treatment of Anti-neutrophil Cytoplasm Antibody Associated Vasculitis: an International Randomised Controlled Trial	PEXIVAS	No	No									Addenbrooke's Hospital	Hospital	UK	International	2009	2010-03-19	Grant agency	International	Non-profit organization	Medical Research Council, National Institutes of Health Research, National Institute of Health, Canadian Institutes of Health Research, National Health and Medical Research Council	Cambridge University Hospitals NHS Foundation Trust; University of Birmingham; National Institute of Arthritis and Musculoskeletal and Skin Diseases (NIAM	NA	Health Technology Assessment Programme (UK)	NA	Ongoing		Immunology	Medicinal Product	controlled,randomised,open,other-1) no plasma exchange 2) standard dose glucocorticoids (GCs)	ND	Adolescents, Under 18, Adults, Elderly,Male,Female	1	Yes
ND	ISRCTN66202560	ND		Randomised evaluation of surgery with craniectomy for uncontrollable elevation of intracranial pressure	RESCUEicp		Yes	DOI: 10.1056/NEJMoa1605215	No	Yes	The new england journal of medicine	2016	72.406	20 to 60	Yes	Addenbrooke's Hospital (UK)	Hospital	UK	International	2004	2005-11-21	Grant agency	International	Non-profit organization	NA	NA	NA	Academy of Medical Sciences	Medical Research Council	Completed	2016	Trauma	Surgery	Randomised controlled	NA	patients, adult	ND	yes
2005-003610-15			05/Q1604/153	An international, randomised, open trial comparing a rituximab based regimen with a standard cyclophosphamide/azathioprine regimen in the treatment of 'generalised' ANCA associated vasculitis.	RITUXVAS											Addenbrooke's Hospital, Cambridge University Hospitals NHS Foundation Trust	Hospital	UK	International	2005	2006-02-23	ND	ND	ND	ND	NA	NA	NA	NA	Ongoing		Oncology	Medicinal Product	controlled, randomized	III	Male, Female, Adults, Elderly	?	Yes
2009-013651-29	NCT01118234		AGMT_CLL8/A	MABTENANCE: International, Multicentre, Randomized Phase III Study of Rituximab as Maintenance Treatment versus Observation alone in Patients with Chronic Lymphocytic Leukemia		No	Yes	DOI: 10.1016/S2352-3026(16)30045-X	Yes	No	The Lancet Haematology	2016	NA		Yes	AGMT Arbeitsgemeinschaft medikamentoese Tumortherapie	Disease specific organization	Austria	International	2010	2010-11-29			Both	AGMT	Roche Pharma AG	NA	NA	Arbeitsgemeinschaft Medikamentöse Tumortherapie gemeinnützige GmbH (AGMT), Roche	Ongoing		Oncology	Medicinal Product	controlled, randomized	III	Male, Female, Adults, Elderly	5	Yes
2014-002749-23	NCT02410694		AGMT_MM-1/EMN-13	Ixazomib in combination to thalidomide - dexamethasone for patients with relapsed and/or refractory multiple myeloma		No	No									AGMT Arbeitsgemeinschaft medikamentoese Tumortherapie	Disease specific organization	Austria	International	2015	2015-06-05			For-Profit Organization	Millennium Pharmaceuticals Inc.	NA	Millennium Pharmaceuticals Inc.	NA	NA	Ongoing		Oncology	Medicinal Product	AoI	II	Male, Female, Adults, Elderly	2	Yes
2005-005187-90	NCT00400478		NHL-13	A Multicentre, Randomized Phase III Study of Rituximab as Maintenance Treatment versus Observation alone in Patients with Aggressive B-cell lymphoma: NHL-13		No	Yes	DOI: 10.3324/haematol.2015.125344; DOI: 10.3324/haematol.2015.134288	Yes	Yes	Haematologica	2015	9.090	6 to 20	Yes	AGMT Arbeitsgemeinschaft medikamentoese Tumortherapie and Czech Lymphoma Study Group	Disease specific organization	Austria	International	2006	2006-09-27			Both	ND	Hoffmann-La Roche	Hoffmann-La Roche	NA	Czech Lymphoma Study Group (CLSG), Roche Austria, AGMT	Completed	2006	Oncology	Medicinal Product	controlled, randomized	III	Male, Female, Adults, Elderly	50	Yes
	ACTRN12607000559415	NCT00264511		In open tibial fractures with severe soft tissue injury, does an early course of hyperbaric oxygen, when compared with standard trauma care, reduce acute soft tissue complication rates and improve short and long term outcomes?		No	Yes	DOI: 10.1136/bmjopen-2015-008381	Yes	No	BMJ Open	2015	2.369	0 to 5	Yes	Alfred Health	Hospital	Australia	International	2007	2007-10-31			Non-profit organization	NA	NA	NHMRC Project Grant 2008-2012 Transport Accident Commission	Transport Accident Commission, NHMRC Project Grant 2008-2012	Academic Medical Centre at the University of Amsterdam, Netherlands,NIHR/Department of Health	Completed	2014	Trauma	Procedure	controlled, randomised,open, parallel	II/III	Adult, Older Adult, males, females	2	Yes
	ACTRN12609000035224	NCT01924819, AG0407GR,08.08,22114-40111,GA.1 ,NCT01924819,U1111-1146-0762	U1111-1146-0762	TOP GEAR: Trial of Preoperative Therapy for Gastric and Esophagogastric Junction Adenocarcinoma A randomised II/III trial of preoperative chemoradiotherapy versus preoperative chemotherapy for resectable gastric cancer												Australasian Gastro-Intestinal Trials Group (AGITG)	Disease specific organization	Australia	International	2009	2009-01-19			Non-profit organization	NA	NA	NA	Cancer Australia through The Priority-driven Collaborative Cancer Research Scheme	ND	Ongoing		Oncology	Medicinal Product	controlled, randomised, open, parallel	II/III	Adult, Older Adult, males, females	ND	Yes
	ACTRN12611001233910	EudraCT Number AIEP-BFM ALL 2009: 2007-004270-43		An international collaborative (AIEOP-BFM [Associazione Italiana Ematologia Oncologia Pediatrica - Berlin-Franklin-Munster]) treatment protocol for children and adolescents with Acute Lymphoblastic Leukaemia												Australian and New Zealand Children's Haematology/Oncology Group,University Hospital Schleswig-Holstein	Disease specific organization	Australia	International	2011	2011-12-02			Non-profit organization	ND	NA	NHMRC	NHMRC	NA	Ongoing		Oncology	Medicinal Product	controlled, randomised,open,parallel	III	Trial has subjects under 18, Children (2-11years), Adolescents (12-17 years), males, females	ND	Yes
2005-003001-85	NCT01168804		26866138MMY2020	Bortezomib-Doxorubicin-Dexamethasone (BDD) as Treatment for Patients with Multiple Myeloma Presenting with Acute Renal Failure	BDD	No	No									Austrian Forum against Cancer	Disease specific organization	Austria	International	2005	2006-04-19		ND	Non-profit organization	ND	Sponsor	ND	NA	NA	Completed	2009	Oncology	Medicinal Product	AoI	II	Male, Female, Adults, Elderly	?	Yes
	NCT00401804	2005-003001-85		Bortezomib-Doxorubicin-Dexamethasone as Treatment for Patients With Multiple Myeloma Presenting With Acute Renal Failure	BDD	No	Yes	DOI: 10.1200/JCO.2010.28.1238	Yes	yes	Journal of Clinical Oncology	2010	26.303	20 to 60	Yes	Austrian Forum Against Cancer	Disease specific organization	Austria	International	2006	November 22, 2006	Government organization	National	Non-profit organization	ND	Sponsor	NA	NA	Ministry of Education	Completed	2009	Oncology	Medicinal product	Non-Randomized	II	Adult, Older Adul	1	Yes
	NCT01563575	WHOHPHRP		WHO-HPH Recognition Project on Fast-Track Implementation of Clinical Health Promotion		No Results Available	No									Bispebjerg Hospital	Hospital	Denmark	International	2012	March 27, 2012			Non-profit organization	NA	World Health Organization International Network of Health Promoting Hospitals & Health Services (HPH) National HPH Network of Montreal, Canada National HPH Network of the Czech Republic National HPH Network of Slovenia National HPH Network of Estonia Regional HPH Network of Taiwan National HPH Network of Indonesia National HPH Network of Japan HPH member hospitals in Denmark HPH member hospitals …	NA	NA	NA	Ongoing		Prevention, Health Promotion	Behavior	Randomized	NA	Child, Adult, Older Adult	1	Yes
	NCT03325699			Support Monitoring and Reminder Technology for Mild Dementia												Blekinge Institute of Technology	Research Institutes	Sweden	International	2016	October 30, 2017			Non-profit organization	NA	Alzheimer Europe POW Health Andaluz Health Service Blekinge Institute of Technology Consorci Sanitari de Terrassa DEX Innovation Centre Anglia Ruskin University University College Leuven – Limburg Universidad Politecnica de Madrid Athena ICT	NA	NA	NA	Ongoing		Neurology	Device	Randomized	NA	Adults, Senior, Male, Female	1	Yes
	NCT01863472	FF20/13 Version 03		Catheter Ablation of Drug-refractory Persistent Atrial Fibrillation With the HeartLight(TM) Laser Balloon in Comparison With Irrigated Radiofrequency Current Ablation		No Results Available	Yes	DOI: 10.1161/CIRCEP.117.005767	Yes	Yes	Circulation: Arrhythmia and Electrophysiology	2017	4.712	0 to 5	Yes	Boris Schmidt|Cardioangiologisches Centrum Bethanien	Hospital	Germany	International	2013	May 29, 2013			Non-profit organization	NA	Sponsor	NA	NA	ND	Completed	2016	Cardiology	Device	Randomized	NA	Adult, Older Adult	1	Yes
	NCT02637596	NT 14579-3		Quality of Life After Radiofrequency Ablation of Pancreatic Cancer		No	No									Brno University Hospital	Hospital	Czech Republic	National	2013	December 22, 2015	Hospital		Non-profit organization	NA	Sponsor	ND	NA	NA	Completed	2015	Oncology	Procedure	Randomized	NA	Adult, Older Adult	1	No
	NCT02546843	KDAR FN Brno		Deep Neuromuscular Blockade During Laparoscopic Surgery in Pediatric Patient and the Impact of the Depth of the Blockade on the Surgery Conditions, Perioperative Complications and Surgeon Satisfaction	PedLapBlock	No	No									Brno University Hospital|KDCHOT FN Brno	Hospital	Czech Republic	National	2015	September 11, 2015	Hospital		Non-profit organization	NA	KDCHOT FN Brno	NA	NA	NA	Ongoing		Trauma	Medicinal Product	Allocation: Randomized	ND	All 2 Years to 18 Years (Child, Adult)	1	No
	NCT02127879	TSRPMMLA1|61300		Intensive Transcranial Magnetic Stimulation for Negative Symptoms in Schizophrenia		No Results Available	No									Brno University Hospital|Masaryk University	Hospital	Czech Republic	National	2014	May 1, 2014	University		Non-profit organization	NA	Masaryk University	NA	NA	NA	Unknown status		Psychiatry/Psychology	Device	Randomized	NA	Adult	1	No
	NCT01718236	IGA NT 13906-4		Modern Myorelaxation Procedure and Reversal of Neuromuscular Blockade With General Anesthesia for Caesarean Section	RocSugIO	No	No									Brno University Hospital|St. Anne's University Hospital Brno, Czech Republic|Faculty hospital Olomouc, Czech Republic, EU|IGA - internal grant agency, Ministry of Health	Hospital	Czech Republic	National	2012	October 31, 2012	Grant agency	National	Non-profit organization	NA	St. Anne's University Hospital Brno, Czech Republic Faculty hospital Olomouc, Czech Republic, EU IGA - internal grant agency, Ministry of Health	NA	NA	NA	Completed	2015	Anesthesiology	Medicinal Product	Allocation: Randomized	IV	Female 14 Years to 60 Years (Child, Adult)	2	No
	NCT01979757	CentPure|268011		Outcomes After Centrifugation Versus PureGraft for Fatgrafting to the Breast		No Results Available	No									Bulovka Hospital	Hospital	Czech Republic	National	2011	November 8, 2013	University	National	Non-profit organization	NA	Grant Agency of Charles University in Prague	NA	NA	NA	Completed	2013	Trauma	Procedure	Randomized	NA	Child, Adult, Older Adult	1	No
2006-001663-33	NCT00414128			A randomised clinical trial of mycophenolate mofetil versus cyclophosphamide for remission induction in ANCA associated vasculitis	MYCYC	No	No									Cambridge University Hospitals NHS Foundation Trust	Hospital	UK	International	2007	2007-08-13	Research Organization	NA	For-Profit Organization	ND	Aspreva Pharmaceuticals, Vifor Pharma	NA	NA	NA	Unknown status		Cardiology/Vascular disease	Medicinal Product	controlled, randomised,open	II	Children, Adolescents, Under 18, Adults, Elderly, Female,Male	5	Yes
2012-001102-14	NCT01697267			An international, open label, randomised controlled trial comparing rituximab with azathioprine as maintenance therapy in relapsing ANCA-associated vasculitis	Ritazarem	No	Yes	DOI: 10.1186/s13063-017-1857-z	No	No	BMC journal	2017	NA		Yes	Cambridge University Hospitals NHS Foundation Trust	Hospital	UK	International	2013	2013-01-03			Both	Arthritis Research UK, Roche	Arthritis Research UK Roche Pharma AG Genentech, Inc. University of Pennsylvania	Arthritis Research UK Genentech, Inc. Roche Pharma AG University of Pennsylvania	NA	Grants from Arthritis Research UK and Roche/Genentech	Ongoing		Immunology	Medicinal Product	controlled, randomised, open,parallel group	III	Adolescents, Under 18, Adults, Elderly, Male,Female	13	Yes
ND	ISRCTN57061190	ND		Phase I/II open-label trial to determine the safety and tolerability of intracranial gene therapy in GM2 gangliosidosis using recombinant adeno-associated viral vectors	SAVVY CHILD		Yes	doi: 10.1194/jlr.R047175	No	No	The Journal of Lipid Research	2014	4.81	0 to 5	Yes	Cambridge University Hospitals NHS Foundation Trust (UK)	Hospital	UK	International	2012	2010-10-06	Grant agency	International	Non-profit organization	NA	NA	Medical Research Council	Medical Research Council, National government	ND	Completed	2015	Nutrition, Metabolic, Endocrine	Medicinal Product	Non-randomized	I/II	patients children	ND	yes
ND	ISRCTN07757494	NCT00987389	HTA 08/56/04; PEXIVASv1.0	Plasma exchange and glucocorticoid dosing in the treatment of antineutrophil cytoplasm antibody associated vasculitis		No	Yes	DOI: 10.1186/1745-6215-14-73	No	No	BMC	2012	NA		Yes	Cambridge University Hospitals NHS Foundation Trust	Hospital	UK	International	2009	2009-06-22	Grant agency	International	Both	NA	University of Pennsylvania	Health Technology Assessment Programme, Medical Research Council (MRC) (UK) (ref: 86772), Food and Drug Administration (USA) and National Institutes of Health (USA) (ref: 1 R01 FD003516-01)	Health Technology Assessment Programme,Medical Research Council, FDA	Cambridge Biomedical Research Centre,TerumoBCT, Fresenius Australia	Completed	2017	Psychiatry/Psychology	Behavior	Randomised controlled	ND	patients, adult	ND	yes
2009-016826-15	NCT01161368		BC 1.2.001	A phase II study evaluating the efficacy and safety of lapatinib + vinorelbine in ErbB2 positive metastatic breast cancer patients pretreated with chemotherapy or hormonal treatment in combination with lapatinib for metastatic disease		No	No									CECOG	Disease specific organization	Austria	International	2010	2011-09-09	Disease specific organization	ND	Non-profit organization	ND	Sponsor	NA	NA	NA	Ongoing		Oncology	Medicinal Product	AoI	III	Female, Adults, Elderly	2	Yes
2007-005828-32	NCT00600340		CECOG/BC 1.3.005	A randomized phase III 2-arm trial of paclitaxel plus bevacizumab vs. capecitabine plus bevacizumab for the first-line treatment of HER2-negative locally recurrent or metastatic breast cancer		No	Yes	DOI: 10.1016/S1470-2045(16)30154-1	Yes	Yes	The Lancet Oncology	2016	NA		Yes	CECOG	Disease specific organization	Austria	International	2008	2008-03-19			Both	ND	ND	NA	NA	Roche	Ongoing		Oncology	Medicinal Product	controlled,randomised,open,parallel group	III	Adults, Elderly, Adults,Eldery	5	Yes
2004-002391-42	NCT00286130		CECOG/CORE. 1.2.001	A randomized, open-label phase II study evaluating the efficacy and safety of FOLFOX6 + Cetuximab versus FOLFIRI + Cetuximab as first-line therapy in patients with metastatic colorectal cancer		No	No									CECOG (Central European Cooperative Oncology Group)	Disease specific organization	Austria	International	2005	2006-04-04		ND	Non-profit organization	ND	Sponsor	NA	NA	NA	Ongoing		Oncology	Medicinal Product	controlled, randomized	II	Male, Female, Adults, Elderly	?	Yes
	NCT00293124	CECOG/GIST 1.2.001|CSTI571BIC07		An Open-label Trial of Glivec in Patients With Unresectable or Metastatic Malignant Gastrointestinal Stromal Tumors Expressing C-kit.	null	No	No									CECOG Central European Cooperative Oncology Group	Disease specific organization	Austria	International	2004	February 17, 2006	Government	ND	Non-profit organization	NA	Sponsor	ND	NA	NA	Completed	2008	Oncology	Medicinal Product	AoI	III	All 18 Years and older (Adult, Senior)	2	Yes
ND	ISRCTN62758344	NCT00537134		Safety and efficacy of endovascular treatment of unruptured intracranial aneurysms in the prevention of aneurysmal haemorrage: a randomised comparison with indefinite deferral of treatment	TEAM		YEs	DOI: https://doi.org/10.3174/ajnr.A2425	No	No	American Journal of Neuroradiology	2011	2.928		No	Centre Hosp. de l'Université de Montréal (CHUM) (Canada)	Hospital	Canada	International	2006	2006-09-12	Grant agency	International	Non-profit organization	NA	Canadian Institutes of Health Research	NA	Canadian Institutes of Health Research	Canadian Institutes of Health Research	Ongoing		Cardiology/Vascular Diseases	Surgery	Randomised controlled	ND	patients, adult	ND	yes
2015-003679-31	ISRCTN84188565	ND		Conservative iron chelation as a disease-modifying strategy in Parkinson’s disease (FAIR-PARK II)												Centre Hospitalier Regional Universitaire de Lille	Hospital	France	International	2017	2017-07-03	Grant agency	International	Non-profit organization	Horizon 2020	NA	NA	European Commission	NA	Ongoing		Neurology	Medicinal Product	Randomised; Interventional	II	patients, adult	ND	yes
2015-000981-70	NCT02401594		1408143	A multicentre, randomised, double-blind, controlled, phase IIIb study to assess the efficacy and safety of Rivaroxaban 10mg od versus Enoxaparin 4000 IU for VTE PROphylaxis in NOn Major Orthopaedic Surgery. The PRONOMOS study	PRONOMOS	No	No									Centre Hospitalier Universitaire de Saint-Etienne	Hospital	France	International	2016	2016-03-24	Disease specific organization		For-Profit Organization	Bayer Pharma AG	Bayer	Bayer	NA	NA	Ongoing		Cardiology/Vascular Diseases	Medicinal Product	controlled,randomised	III	Adults, Elderly,Male,Female	14	Yes
2013-002766-39	NCT02265770		ET13-002	SIOP Ependymoma II - An International Clinical Program for the diagnosis and treatment of children, adolescents and young adults with Ependymoma		No										Centre Leon Berard	Disease specific organization	France	International	2015	2016-12-05			Non-profit organization	PHRC 2012	ND	NA	NA	NA	Ongoing		Oncology	Medicinal Product	controlled, randomized,open	II/III	Patients,Specific vulnerable populations,Trial has subjects under 18,Infants and toddlers ,Children,Adolescents,Adults	30	Yes
2015-005346-58				Tacrolimus after rATG and infliximab induction immunosuppression	RIMINI											Charité - Universitätsmedizin Berlin	University	Germany	International	2016	2016-08-18			Non-profit organization	Biodrim Consortium	NA	Biodrim Consortium	NA	NA	Ongoing		Immunology	Medicinal Product	AoI	II	Male, Female, Adults, Elderly	1	Yes
2014-001325-33	NCT02540395			Prospective donor-specific Cellular alloresponse assessment for Immunosuppression Minimization in de novo renal transplantation	CELLIMIN	No	No									Charité - Universitätsmedizin Berlin	University	Germany	International	2015	2015-07-24	Grant agency	International	Non-profit organization	Biodrim Consortium	ND	NA	NA	NA	Ongoing		Immunology/Nephrology	Medicinal Product	controlled, randomized	II	Male, Female, Adults, Elderly	3	Yes
2012-000810-12	NCT01802814	2012-000793-30	IntReALL-HR-2010	IntReALL HR 2010 International Study for Treatment of High Risk Childhood Relapsed ALL 2010		No	No									Charité - Universitätsmedizin Berlin	University	Germany	International	2014	2016-09-21	Grant agency	International	Non-profit organization	EU Project FP7	Australian & New Zealand Childhood Hematology & OncologyGroup (Co-Sponsor Australia/NZ) St. Anna Kinderkrebsforschung (Co-Sponsor Austria) EORTC (Co-Sponsor Belgium) University Hospital Motol (Co-Sponsor Czech Republic) CopenhagenUniversity Hospital (Rigshospitalet) (Co-Sponsor Copenhagen) Turku University (Co-Sponsor Finland) CHU de Nice (Co-Sponsor France) Our Lady's Chilrden's Hospital (Co-Spo…	EU Project FP7	NA	NA	Unknown status		Oncology	Medicinal Product	controlled, randomized, open, parellel group	II	Preterm newborn infants, Newborns, Infants and toddlers, Children, Adolescents, Under 18, Female, Male	4	Yes
	NCT02400229	EC-GA 603266		Diagnostic Imaging Strategies for Patients With Stable Chest Pain and Intermediate Risk of Coronary Artery Disease		No Results Available	Yes	DOI: 10.1007/s00330-016-4620-z	Yes	Yes	European Radiology	2017	4.027		No	Charite University, Berlin	University	Germany	International	2015	March 27, 2015	Grant agency	International	Non-profit organization	NA	Other Grant/Funding Number: European Commission	NA	NA	7th Framework Programme	Ongoing		Cardiology	Diagnostic	Randomized	ND	Child	1	Yes
	NCT03590171	IntReALL HR 2010		International Study for Treatment of High Risk Childhood Relapsed ALL 2010 A Randomized Phase II Study Conducted by the Resistant Disease Committee of the International Berlin, Frankfurt, Münster (BFM) Study Group		No										Charite University, Berlin, Germany	University	Germany	International	2017	July 18, 2018			Non-profit organization	NA	Australian & New Zealand Childhood Hematology & Oncology Group (Co-Sponsor Australia/NZ)	NA	Australian & New Zealand Childhood Hematology & Oncology Group (Co-Sponsor Australia/NZ)	NA	Ongoing		Oncology	Medicinal product	Randomized	II	Child	1	Yes
2012-001335-31			virus-specific_CD8_T-cells_001	Adoptive transfer of CMV specific CD8+ T-cells to treat CMV infection after transplantation	Adoptive transfer of CMV-specific T-cells											Charles University in Prague	University	Czech Republic	National	2013	2013-07-12	Foundation		Non-profit organization	Czech Science Foundation	NA	Czech Science Foundation	NA	NA	Ongoing		Infectious diseases	Medicinal Product	AoI	Bioequivalence study, I	Male, Female, Infants and toddlers, Children, Adolescents, Under 18	1	No
2005-002723-13			1/05	Pharmacokinetics of gentamicin, dosage prediction in term and preterm neonates												Charles University in Prague	University	Czech Republic	National	2005		ND	ND	ND	ND	NA	NA	NA	NA	Ongoing		Infectious diseases	Medicinal Product	randomized	IV	Patients, Male, Female, Preterm newborn infants , Newborns,	1	No
	ACTRN12615000752561			Administration of vitamin E to healthy volunteers in order to monitor its effect on the metabolome												Charles University in Prague	University	Czech Republic	National	2015	2015-07-21	University		Non-profit organization	NA	NA	Charles University in Prague	Charles University in Prague	NA	Ongoing		Metabolic diseases	Medicinal Product	Non-randomized	ND	Healthy adult volunteers, aged 18-65 years, males, females	ND	No
	ACTRN12612001143819			Local dialyzer biocompatibility parameters (membrane biofilm composition) in patients on maintenance hemodialysis - comparison of acetate-based and citrate-based dialysate.												Charles University in Prague	University	Czech Republic	National	2012	2012-10-29	University		Non-profit organization	NA	NA	Charles University in Prague	Charles University in Prague	NA	Ongoing		Renal and Urogenital	Procedure	Non-randomized	ND	Adult, males, females	ND	No
	ACTRN12612001165875	Nil	U1111-1136-4050	A randomized, double-blind study to evaluate the efficacy and safety of remifentanil in subjects undergoing ceasarean section in relation to multidrug resistance protein 1 (MDR1) and mu-opioid receptor (OPRM) polymorphisms												Charles University in Prague, 1st faculty of medecine	University	Czech Republic	National	2011	2012-11-02	Grant agency	National	Non-profit organization	NA	NA	NA	Interni grantova agentura Ministerstva zdravotnictvi (IGA)	NA	Ongoing		Anesthesiology	Medicinal Product	controlled, randomized	ND	Adult, female	1	Yes
2013-003324-36			NT14035-3/2013	Kinetically guided removal of plazma pegylated liposomal doxorubicin to enhance the benefit of cytostatic therapy of patients with ovarian cancer.			Yes	DOI: 10.1007/s00280-015-2936-z	Yes	Yes	Cancer Chemotherapy and Pharmacology	2016	2.737	0 to 5	No	Charles University in Prague, Faculty of Medicine in Hradec Králové	University	Czech Republic	National	2013	2013-09-11	University		Non-profit organization	Sponsor	NA	Sponsor	NA	n.i.	Completed	2016	Oncology	Medicinal Product	AoI	IV	Female, Adults	1	No
2016-000971-26			RHF-CAELYX-002	Liposoms (drug delivery systems) in kinetically guided therapy of ovarian platinum-resistant carcinoma with doxorubicin using plasmafiltration												Charles University in Prague, Medical Faculty	University	Czech Republic	National	2016	2016-04-04	Grant agency	National	Non-profit organization	Sponsor Charles University in Prague, Medical Faculty in Hradec Králové	NA	Charles University in Prague, Medical Faculty in Hradec Králové	NA	NA	Ongoing		Oncology	Medicinal Product	Non randomized, controlled	IV	Female, Adults	1	No
2007-002893-76			PRAGUE-10	MEtabolic Therapy with Trimetazidine in Acute heart failure: an open pilot randomized trial (The METTA – PRAGUE 10 Trial)	METTA - PRAGUE 10											Charles University in Prague, Third Faculty of Medicine	University	Czech Republic	National	2008	2007-07-12	ND	ND	ND	ND	NA	ND	NA	NA	Ongoing		Cardiology	Medicinal Product	controlled, randomized	III	Patients, Male, Female, Adults and Elderly	1	No
	ACTRN12612000152820	Nil		The incidence of infection and obstruction of newly inserted permanent tunneled dialysis catheters in chronic hemodialysis patients with using alteplase or trisodium citrate as a locking solution after the middle hemodialysis procedure.												Charles University Medical School and Teaching Hospital	University	Czech Republic	National	2012	2012-02-03	Grant agency	National	Non-profit organization	NA	NA	Ministry of Education, Youth, and Physical Training	Ministry of Education, Youth, and Physical Training	NA	Ongoing		Renal and Urogenital	Medicinal Product	controlled, randomised, blinded, parallel	IV	Adult, males, females	ND	No
	ACTRN12613001117707			Citrate acid concentrate Citrasate for online predilution hemodiafiltration in patients on maintenance hemodialysis as an alternative of anticoagulation free procedure - comparison with acetate-based concentrate.			Yes	doi.org/10.1111/aor.12851	Yes	Yes	Artificial Organs	2016	2.403		Yes	Charles University Medical School and Teaching Hospital	University	Czech Republic	National	2013	2013-10-04	Grant agency	International	Non-profit organization	NA	NA	NA	Project ED2.1.00/03.0076 from European Regional Development Fund	National Sustainability Program I,Charles University Research Fund	Ongoing		Renal and Urogenital	Procedure	controlled, randomised, open, crossover	ND	Adult, males, females	ND	No
	ACTRN12610000016033	CRG090700119		Randomized trial comparing valacyclovir versus valganciclovir prophylaxis of cytomegalovirus infection in renal transplant recipients			No									Charles University Medical School, ass. Prof. Tomas Reischig, M.D., Ph.D,Head of Division of Nephrology, Department of Internal Medicine I	University	Czech Republic	National	2007		Grant agency	National	Non-profit organization	NA	NA	Ministry of Education, Youth, and Physical Training, IGA MZ ČR	Ministry of Education, Youth, and Physical Training, IGA MZ ČR	NA	Completed	n.i.	Renal and Urogenital	Medicinal Product	controlled,randomised,open,parallel	IV	Adult, males, females	ND	No
	ACTRN12613000554763	Nil	U1111-1142-8990	A randomised study comparing universal valganciclovir prophylaxis with quantitative polymerase chain reaction (PCR) based preemptive therapy for cytomegalovirus (CMV) disease in renal transplant recipients.												Charles University Medical School, ass. Prof. Tomas Reischig, M.D., Ph.D,Head of Division of Nephrology, Department of Internal Medicine I	University	Czech Republic	National	2013	2013-05-16	Grant agency	International a National	Non-profit organization	NA	NA	NA	European Regional Development Fund, Charles University Research Fund	NA	Ongoing		Renal and Urogenital	Medicinal Product	controlled, randomised,open,parallel	IV	Adult, males, females	ND	No
	ACTRN12613000362796		U1111-1140-1011	The comparison of incidence of postoperative cognitive disorders after intravenous and inhalational anesthesia in the middle age population			No									Charles University Prague, Dpt. of Anesthesia and Intensive Care of the Faculty of Medicine Plzen	University	Czech Republic	National	2012	2013-04-05	Grant agency	National	Non-profit organization	NA	NA	Charles University Research Fund	Charles University Research Fund	NA	Completed	n.i.	Anesthesiology, Mental health	Medicinal Product	controlled, randomised, blinded, parallel	ND	Adult, males, females	ND	No
	ACTRN12617000484347		U1111-1189-6855	The influence of two different central venous pressure (CVP) reducing regimes used in patients undergoing liver resection using low CVP anesthesia principle on their clinical outcome, hemodynamic stability and global oxygen balance.			No									Charles University Prague, Dpt. of Anesthesia and Intensive Care of the Faculty of Medicine Plzen	University	Czech Republic	National	2012	2017-04-03	Grant agency	National	Non-profit organization	NA	NA	NA	Charles University Research Fund	NA	Completed	n.i.	Anesthesiology, Oral and Gastrointestinal	Procedure	controlled, randomised,blinded, parallel	ND	Adult, males, females	ND	Yes
	ACTRN12612001058864	Nil	U1111-1135-1722	The influence of the continuous versus intermittent noninvasive blood pressure measurement on hemodynamic stability in patients undergoing surgery in the beach-chair position												Charles University Prague, Dpt. of Anesthesia and Intensive Care of the Faculty of Medicine Plzen	University	Czech Republic	National	2012	2012-10-04	University	National	Non-profit organization	NA	NA	Charles University Research Fund	Charles University Research Fund	NA	Ongoing		Anesthesiology, Surgery	Device	controlled, randomised, blinded, parallel	ND	Adult, males, females	ND	No
	ACTRN12612001014842	Nil	U1111-1134-7595	The influence of fluid optimization using pulse pressure variation obtained by continuous noninvasive blood pressure monitor compared to standard perioperative pressure driven fluid management in the patients undergoing total hip or knee replacement under general anesthesia on the postoperative morbidity (number and rate of complications and length of stay)												Charles University Prague, Dpt. of Anesthesia and Intensive Care of the Faculty of Medicine Plzen	University	Czech Republic	National	2012	2012-09-20	University	National	Non-profit organization	NA	NA	Charles University Research Fund	Charles University Research Fund	ND	Ongoing		Anesthesiology	Device	controlled, randomised, blinded, parallel	ND	Adult, males, females	ND	No
ND	ISRCTN26147641	ND		Clinical and microbiological efficacy of continuous versus intermittent application of meropenem in critically ill patients: a randomized prospective single center study			Yes	DOI: 10.1186/cc11405	Yes	No	BMC Journal Critical Care	2011	NA	NA	No	Charles University Teaching Hospital Plzen	Hospital	Czech Republic	National	2007	2012-01-20	Grant agency	National	Non-profit organization	NA	NA	Czech Ministry of Education	Czech Ministry of Education	Czech Ministry of Education	Completed	2010	Infectious diseases	Medicinal Product	Randomised controlled	ND	patients, adult	1	no
ND	ISRCTN95085011	ND		Intraoperative fluid optimisation using stroke volume variation in high risk surgical patients: a randomised prospective single-centre study	SVVOPT		Yes	DOI: 10.1186/1471-2253-14-40	Yes	Yes	BMC Anesthesiology	2014	1.525	0 to 5	Yes	Charles University Teaching Hospital Plzen	Hospital	Czech Republic	National	2007	2009-10-29	Grant agency	National	Non-profit organization	NA	NA	Ministry of Education (Czech Republic)	Ministry of Education (Czech Republic	Charles University Research Fund,Ministry of Education (Czech Republic)	Completed	2009	Trauma	Device	Randomised controlled	NA	patients, adult	1	no
2004-004727-36			NR 8230-3/2004	Influence of low-dose i.v. growth hormone treatment together with glutamine supplementation in late-phase critically ill patient after multiple injury. A pilot study.	AGHATA											Charles University, 3rd Faculty of Medicine	University	Czech Republic	National	2005	2005-01-10	University	ND	Non-profit organization	ND	NA	NA	NA	NA	Ongoing		Trauma	Medicinal Product	controlled, randomized	III	Male, Female, Adults	1	No
	NCT00764712	POINT-protocols|GAUK no. 44407		Comparison of Three Protocols for Tight Glycemic Control in Cardiac Surgery Patients	null	No	Yes	DOI: 10.2337/dc08-1851	Yes	Yes	Diabetes Care	2009	13.397	6 to 20	No	Charles University, Czech Republic	University	Czech Republic	National	2008	October 2, 2008	University	ND	Non-profit organization	NA	Sponsor	NA	NA	ni	Completed	2008	Cardiology	Medicinal Product	Allocation: Randomized	ND	All 18 Years to 90 Years (Adult, Senior)	1	No
	NCT03029169	1691/16 S-IV		Prospective Randomized Study of Efficacy and Safety of 1c Class Antiarrhythmic Agent (PropafeAoI) in Septic Shock	PRASE	No	No									Charles University, Czech Republic	University	Czech Republic	National	2017	January 24, 2017	University	ND	Non-profit organization	NA	Sponsor	NA	NA	NA	Ongoing		Cardiology	Medicinal Product	Allocation: Randomized	IV	All 16 Years to 90 Years (Child, Adult, Senior)	1	No
	NCT02092597	HEALTH-282521-CUNI		Safety Evaluation of Adverse Reactions in Diabetes	SAFEGUARD	No	No									Charles University, Czech Republic	University	Czech Republic	National	2013	March 20, 2014	University	ND	Non-profit organization	NA	Sponsor	NA	NA	NA	Unknown status		Metabolic diseases	Medicinal Product	Allocation: Randomized	IV	All 35 Years to 70 Years (Adult, Senior)	1	No
	NCT00432120	PRAGUE 8		Clopidogrel Loading Dose for ad-Hoc Percutaneous Coronary Intervention Immediately Following Elective Coronary Angiography: Randomized Multicenter Trial Comparing Pre-Treatment > 6 Hours Before Every Angiography vs. Cath-Lab Administration After Angiography (Just Before Intervention): the PRAGUE-8 Trial. Resource links provided by NLM:	null	No	No									Charles University, Czech Republic	University	Czech Republic	National	2006	February 7, 2007	University	ND	Non-profit organization	NA	Sponsor	NA	NA	NA	Completed	2007	Cardiology	Medicinal Product	Allocation: Randomized	III	All 18 Years and older (Adult, Senior)	1	No
	NCT03041610			Effect of Pedometer-Based Walking Intervention on Functional Capacity and Neurohumoral Modulation in Patients With Chronic Heart Failure With Reduced Ejection Fraction: a Multicenter Randomized Controlled Trial			Yes	doi.org/10.1186/s12967-017-1257-x	Yes	Yes	Journal of Translational Medicine	2017	4.197		Yes	Charles University, Czech Republic	University	Czech Republic	National	2017	February 3, 2017	Grant agency	National	Non-profit organization	NA	University Hospital Hradec Kralove University Hospital Olomouc Tomas Bata Hospital, Czech Republic Brno University Hospital General University Hospital, Prague	NA	NA	Charles University, Grant Agency of Charles University	Ongoing		Cardiology	Behavior	Randomized, controlled	NA	Male, Female, Adults, Elderly	6	No
	NCT03135561			A Pedometer-based Walking Intervention With and Without Email Counselling in General Practice: a Pilot Randomised Controlled Trial		No	No									Charles University, Czech Republic	University	Czech Republic	National	2015	May 1, 2017	University	ND	Non-profit organization	NA	Sponsor	NA	NA	NA	Completed	2016	Prevention/Public health	Behavior	Randomized	NA	Male, Female, Adults, Elderly	1	No
	NCT03040063			Complex Endovascular Approach to Treatment of Patients With Aneurysm of Popliteal Artery and Acute Limb Ischemia	EVAR-P											Charles University, Czech Republic	University	Czech Republic	National	2016	February 2, 2017	University	ND	Non-profit organization	NA	Sponsor	ND	NA	NA	Ongoing		Cardiology	Procedure	Randomized	NA	Male, Female, Adults, Elderly	1	No
	NCT03047538			Fixed Combination for Lipid and Blood Pressure Control. Randomized Cross-over Study												Charles University, Czech Republic	University	Czech Republic	National	2017	February 9, 2017	Hospital	ND	Non-profit organization	NA	University Hospital Olomouc University Hospital Pilsen General Teaching Hospital, Prague St. Anne Brno University Hospital Na Homolce Hospital	NA	NA	NA	Ongoing		Cardiology/Vascular disease	Medicinal Product	Randomized	IV	Adults, Senior, Male, Female	1	No
	NCT03053479			Comparison of the Efficacy of Three Surgical Methods in the Treatment of POP: Sacrocolpopexy,the Amreich-Richter Procedure and Transvaginal Mesh	SAME											Charles University, Czech Republic	University	Czech Republic	National	2016	February 15, 2017	University	ND	Non-profit organization	NA	Sponsor	NA	NA	NA	Ongoing		Trauma	Surgery	Randomized	NA	Adults, Senior, Female	4	No
	NCT02943525	PACKING		Vaginal Packing After Laparoscopic Sacrocolpopexy		No Results Available	No									Charles University, Czech Republic	University	Czech Republic	National	2016	October 24, 2016	University	ND	Non-profit organization	NA	Sponsor	NA	NA	NA	Ongoing		Gynecology	Procedure	Randomized	NA	Adult, Older Adult	1	No
	NCT02697305	IGA NT 14416 - 2		Incretin Effects of Branched Chain Amino Acids		No Results Available	No									Charles University, Czech Republic	University	Czech Republic	National	2014	March 3, 2016	Grant agency	National	Non-profit organization	NA	IGA MZ, Czech Republic	NA	NA	NA	Completed	2015	Metabolic diseases	Nutrition	Non-randomized	NA	Adult	1	No
	NCT02684929	IGA NT14416		Effects of Chronic Dietary Exposure to Branched Chain Amino Acids		No Results Available	No									Charles University, Czech Republic	University	Czech Republic	National	2013	February 18, 2016	Grant agency	National	Non-profit organization	NA	IGA MZ, Czech Republic	IGA MZ, Czech Republic	NA	NA	Completed	2015	Metabolic diseases	Nutrition	Non-randomized	NA	Adult	1	No
	NCT02426710	FLS-ICE randomized		Intracardiac Echocardiography in Atrial Flutter Ablation		No Results Available	No									Charles University, Czech Republic	University	Czech Republic	National	2014	April 27, 2015	University	ND	Non-profit organization	NA	Sponsor	NA	NA	NA	Ongoing		Cardiology	Device	Randomized	NA	Adult, Older Adult	1	No
	NCT01548963	eMPC_long		Perioperative Versus Postoperative Glycemia Control in Cardiac Surgery Patients		No Results Available	Yes	DOI: 10.1210/jc.2015-1959	Yes	Yes	The Journal of Clinical Endocrinology & Metabolism	2015	5.531	6 to 20	No	Charles University, Czech Republic	University	Czech Republic	National	2007	March 8, 2012	Grant agency	National	Non-profit organization	NA	ND	NA	NA	Grant Agency of Charles University in Prague,Ministry of Health,Charles University in Prague	Completed	2012	Metabolic diseases	Procedure	Randomized	NA	Adult, Older Adult	1	No
	NCT01511666	Prague OHCA study		Hyperinvasive Approach in Cardiac Arrest		No Results Available	Yes	DOI: 10.1186/1479-5876-10-163	Yes	Yes	Journal of Translational Medicine	2012	3.459		Yes	Charles University, Czech Republic	University	Czech Republic	National	2013	January 19, 2012	Grant agency	National	Non-profit organization	NA	ND	NA	NA	IGA MZ ČR,Czech Society of Cardiology	Ongoing		Cardiology	Device	Randomized	NA	Adult, Older Adult	1	No
	NCT02412176	CharlesUCR		Right Ventricular Apical Versus True Mid-septal Pacing		No Results Available	No									Charles University, Czech Republic	University	Czech Republic	National	2014	April 9, 2015	University		Non-profit organization	NA	Sponsor	NA	NA	NA	Ongoing		Cardiology	Procedure	Randomized	NA	Adult, Older Adult	1	No
	NCT00444171	eMPC_CUP1		Glucose Control by eMPC Algorithm in Peri- and Postoperative Period in Cardiac Surgery Patients		No Results Available	No									Charles University, Czech Republic	University	Czech Republic	National	2006	March 7, 2007	University		Non-profit organization	NA	Sponsor	NA	NA	NA	Completed	2007	Cardiology/Surgery	Procedure	Randomized	NA	Child, Adult, Older Adult	1	No
	NCT00439491	303040158		Role of Adipose Tissue in Pathogenesis of Insulin Resistance		No Results Available	No									Charles University, Czech Republic	University	Czech Republic	National	2004	February 23, 2007	University		Non-profit organization	NA	Sponsor	NA	NA	NA	Completed	2006	Metabolic diseases	Behavior	Non-randomized	NA	Adult	1	No
	NCT02864745	16-28663A		Early Mobilization and Intensive Rehabilitation in the Critically Ill		No Results Available	No									Charles University, Czech Republic	University	Czech Republic	National	2016	August 12, 2016	Hospital		Non-profit organization	NA	Faculty Hospital Kralovske Vinohrady	Faculty Hospital Kralovske Vinohrady	NA	NA	Ongoing		Musculoskeletal diseases	Device	Randomized	NA	Adult, Older Adult	1	No
	NCT02002585	KPS1		Renal Protection Using Sympathetic Denervation in Patients With Chronic Kidney Disease		No Results Available	No									Charles University, Czech Republic	University	Czech Republic	National	2013	December 6, 2013	Hospital		Non-profit organization	NA	General University Hospital, Prague Na Homolce Hospital Mount Sinai Hospital, New York	NA	NA	NA	Ongoing		Renal and Urogenital	Procedure	Randomized	NA	Adult, Older Adult	3	No
	NCT01560312	Charles University		Renal Denervation in Refractory Hypertension		No Results Available	Yes	https://doi.org/10.1016/j.crvasa.2014.04.004	Yes	Yes	Cor et Vasa	2014	NA	NA	No	Charles University, Czech Republic	University	Czech Republic	National	2011	March 22, 2012	Grant agency	National	Non-profit organization	NA	General University Hospital, Prague University Hospital Olomouc Cardiocenter Podlesí, Trinec, Czech Republic	NA	NA	PRVOUK P35 Research Program of the Charles University	Completed	2014	Renal and Urogenital	Device	Randomized	NA	Adult, Older Adult	3	No
	NCT01765439	VSL#3-2013-CR		The Effect of VSL#3 Probiotic Preparation on the Bile Acid Metabolism in Patients With Inflammatory Bowel Disease		No Results Available	No									Charles University, Czech Republic	University	Czech Republic	National	2014	January 10, 2013	University and commercial		Both	NA	Iscare i.v.f., Czech Republic CD Investments srl University Of Perugia University of Roma La Sapienza	NA	NA	NA	Ongoing		Gastroenterology	Nutrition	Non-randomized	NA	Child, Adult, Older Adult	1	Yes
	NCT00572702	NR/9309-3 IGA		Randomized,Multicentric Study to Treat Prolapse After Hysterectomy With Amreich Procedure or Total Prolift Procedure		No Results Available	No									Charles University, Czech Republic	University	Czech Republic	National	2007	December 13, 2007	Grant agency	National	Non-profit organization	NA	Ministry of Health, Czech Republic	NA	NA	NA	Unknown status		Gynecology	Procedure	Randomized	NA	Adult, Older Adult	5	No
	NCT03007121	KOLORIT1		Intrathecal Morphine Analgesia vs. Continuous Epidural Analgesia vs. Systemic Analgesia in Colorectal Surgery.		No Results Available	No									Charles University, Czech Republic	University	Czech Republic	National	2017	January 2, 2017	University		Non-profit organization	NA	Sponsor	NA	NA	NA	Ongoing		Trauma	Medicinal Product	Randomized	IV	Adult, Older Adult	ND	No
	NCT00996099	CGM-eMPC		Continuous Glucose Monitoring Combined With Computer Algorithm for Intensive Insulin Therapy in Cardiosurgical Patients		No Results Available	No									Charles University, Czech Republic	University	Czech Republic	National	2008	October 16, 2009	University		Non-profit organization	NA	Sponsor	NA	NA	NA	Completed	2009	Cardiology/Surgery	Device	Randomized	NA	Adult, Older Adult	1	No
	NCT00420030	MSM 0021620817		Routine Upfront Abciximab Versus Standard Peri-Procedural Therapy in Patients Undergoing Percutaneous Coronary Intervention for Cardiogenic Shock PRAGUE-7 Trial.		No	Yes	DOI: 10.3109/17482941.2011.567282	Yes	yes	Acute Cardiac Care	2011	1.02	0 to 5	Yes	Charles University, Czech Republic	University	Czech Republic	National	2006	January 9, 2007	Grant agency	National	Both	NA	Eli Lilly and Company	NA	NA	ni	Completed	2009	Cardiology	Medicinal product	Randomized	IV	Adult, Older Adult	1	No
	NCT01550640	remifentanil		Pharmacogenetics of Remifentanil in Patients With Hypertension Undergoing Cesarean Delivery Under General Anesthesia	null	No	Yes	DOI: 10.1186/s12871-015-0020-1	Yes	Yes	BMC Anesthesiology	2015	1.525	0 to 5	Yes	Charles University, Czech Republic|General Teaching Hospital, Prague	University	Czech Republic	National	2011	March 12, 2012	Hospital		Non-profit organization	NA	General Teaching Hospital, Prague	NA	NA	ni	Completed	2014	Gynecology	Medicinal Product	Allocation: Randomized	ND	Female 18 Years to 45 Years (Adult)	1	No
	NCT01941628	RocSuc|2013-003077-97		A Double-blind, Randomized, Parallel Design Study to Compare Surgical Conditions for Fetus Delivery and Suture of the Uterus and Abdominal Wall in Cesarean Section Under General Anesthesia With Deep Neuromuscular Blockade Versus Succinylcholine	null	No	No									Charles University, Czech Republic|General University Hospital, Prague	University	Czech Republic	National	2013	September 13, 2013	Hospital		Non-profit organization	NA	General University Hospital, Prague	NA	NA	NA	Unknown status		Gynecology	Medicinal Product	Allocation: Randomized	IV	FeMale 18 Years and older (Adult, Senior)	1	No
	NCT00842205	IGA MZ CR NR9412-3		Role of Heme Oxygenase in the Pathogenesis od Hepatocellular Injury in Chronic HCV Infection	null	No	Yes		Yes	Yes	Annals of Hepatology	2011	1.678	0 to 5	Yes	Charles University, Czech Republic|IGA MZ, Czech Republic	University	Czech Republic	National	2007	February 12, 2009	Grant agency	National	Non-profit organization	NA	IGA MZ, Czech Republic	NA	NA	NA	Unknown status		Infectious diseases	Medicinal Product	AoI	ND	All 18 Years to 60 Years (Adult)	1	No
	NCT02426944	PRAGUE - 17		Interventional Left Atrial Appendage Closure vs. Novel Anticoagulation Agents in High-risk Patients With Atrial Fibrillation (PRAGUE-17 Study)	PRAGUE-17	No	Yes	DOI: 10.1016/j.ahj.2016.10.003	Yes	Yes	American Heart Journal	2017	4.436		Yes	Charles University, Czech Republic|Ministry of Health, Czech Republic	University	Czech Republic	National	2015	April 27, 2015	Grant agency	National	Non-profit organization	NA	Ministry of Health, Czech Republic	NA	NA	ni	Ongoing		Cardiology	Medicinal Product	Allocation: Randomized	IV	All 18 Years and older (Adult, Senior)	1	No
	NCT02127840	PAAVS1143		Influence of Synacthen Infusion on the Results of Adrenal Venous Sampling in Patient With Primary Aldosteronism	ISIRA	No	No									Charles University, Czech Republic|University Hospital Hradec Kralove	University	Czech Republic	National	2011	May 1, 2014	Hospital		Non-profit organization	NA	University Hospital Hradec Kralove	NA	NA	NA	Unknown status		Cardiology/Vascular Diseases	Medicinal Product	Non-randomized	IV	All 18 Years and older (Adult, Senior)	1	No
	NCT01136187	STEMI-RADIAL 16-9-2009		Trial Comparing Radial and Femoral Approach in Primary Percutaneous Coronary Intervention (PCI)		No Results Available	Yes	DOI: 10.1016/j.jacc.2013.08.1651	Yes	Yes	Journal of the American College of Cardiology	2014	16.503	6 to 20	Yes	Charles University, Czech Republic|University Hospital Pilsen|Regional Hospital Liberec|University Hospital Hradec Kralove|Na Homolce Hospital	University	Czech Republic	National	2009	June 3, 2010	Grant agency	National	Non-profit organization	NA	University Hospital Pilsen Regional Hospital Liberec University Hospital Hradec Kralove Na Homolce Hospital	University Hospital Pilsen Regional Hospital Liberec University Hospital Hradec Kralove Na Homolce Hospital	NA	Czech Republic Ministry of Health,Faculty Hospital in Pilsen,Charles University Research Fund	Completed	2012	Cardiology	Procedure	Randomized	NA	Adult, Older Adult)	4	No
	NCT03386461			Effect of Exercise Training and Omega-3 Fatty Acids on Metabolic Health and Dysfunction of Adipose Tissue in Elderly												Charles University, Czech Republic	University	Czech Republic	National	2017	December 29, 2017	University	ND	Non-profit organization	NA	Sponsor	NA	NA	NA	Ongoing		Metabolic diseases	Behavior	Randomized, controlled	NA	Female, Adults, Senior	1	No
	NCT03189732			New Electrophoretic Approaches in Studies of Obesity and Diabetes												Charles University, Czech Republic	University	Czech Republic	National	2015	June 16, 2017	University	ND	Non-profit organization	NA	Sponsor	NA	NA	NA	Ongoing		Metabolic diseases	Medicinal Product	Randomized	ND	Adults, Male, Female	1	No
	NCT03041376			Effect of Pedometer-Based Walking Intervention on Functional Capacity and Neurohumoral Modulation in Patients With Chronic Heart Failure With Preserved Ejection Fraction: a Multicenter Randomized Controlled Trial												Charles University, Czech Republic	University	Czech Republic	National	2017	February 2, 2017	Hospital	NA	Non-profit organization	NA	General University Hospital, Prague Brno University Hospital University Hospital Olomouc University Hospital Hradec Kralove Tomas Bata Hospital, Czech Republic	NA	NA	NA	Ongoing		Cardiology	Behavior	Randomized	NA	Adults, Senior, Male, Female	6	No
	NCT03273205			The Changes in the Body-perception and Perception of the Pain in Patients With Anorexia Nervosa Before and After Using the tDCS												Charles University, Czech Republic	University	Czech Republic	National	2017	May 22, 2017	University	ND	Non-profit organization	NA	Sponsor	NA	NA	NA	Ongoing		Eating disorder	Device	Randomized	NA	Adults, Senior, Male, Female	1	No
	NCT02098759	EPISTOP|602391		Long-term, Prospective Study Evaluating Clinical and Molecular Biomarkers of Epileptogenesis in a Genetic Model of Epilepsy - Tuberous Sclerosis Complex		No Results Available	No									Children's Memorial Health Institute, Poland	Hospital	Poland	International	2013	March 28, 2014			Non-profit organization	NA	University of Rome Tor Vergata Institut National de la Santé Et de la Recherche Médicale, France Vrije Universiteit Brussel General University Hospital, Prague Charite University, Berlin, Germany Katholieke Universiteit Leuven Medical University of Vienna Rudolf Magnus Institute – University of Utrecht Brigham and Women's Hospital	Brigham and Women's Hospital Charite University, Berlin, Germany General University Hospital, Prague Institut National de la Santé Et de la Recherche Médicale, France Katholieke Universiteit Leuven Medical University of Vienna Rudolf Magnus Institute – University of Utrecht University of Rome Tor Vergata Vrije Universiteit Brussel	NA	NA	Ongoing		Neurology	Device	Randomized	NA	Child	1	No
	NCT02436655	FWA00011929		Aortic Valve Replacement Versus Conservative Treatment in Asymptomatic Severe Aortic Stenosis (AVATAR)												Clinical Centre of Serbia	Hospital	Serbia	International	2015	May 7, 2015			Non-profit organization	NA	Sponsor	NA	NA	NA	Ongoing		Cardiology	Procedure	Randomized	NA	Adult, Older Adult	2	Yes
2012-003314-13	NCT01673295		P1200_11	RING – RItuximab for lupus Nephritis with remission as a Goal, an investigator-initiated randomized international open multicentric study	RING	No	No									Cliniques Universitaires Saint Luc, Université catholique de Louvain	University	Belgium	International	2013	2013-01-03	University		Non-profit organization	Cliniques Universitaires Saint Luc, Université catholique de Louvain	ND	NA	NA	NA	Ongoing		Immunology	Medicinal Product	controlled,randomised,open,parallel group	ND	Adolescents, Under 18, Adults, Male,Female	1	Yes
ND	ISRCTN02529072	ND		The use of Low Flow Nasal Prongs Therapy in weaning nasal Continuous Positive Airway Pressure (nCPAP) in neonates. A Multicentre Randomised Controlled Trial	NOFLO Trial		Yes	DOI: 10.1016/j.jpeds.2012.12.007	Yes	Yes	The Journal of Pediatrics	2013	3.725	0 to 5	No	Coombe Women and Infants University Hospital (Ireland)	Hospital	Ireland	International	2010	2010-02-24			Non-profit organization	NA	NA	Coombe Women and Infants University Hospital	Coombe Women and Infants University Hospital	ni	Completed	2010	Neonatology	Surgery	Randomised controlled	ND	patients, neonate	ND	yes
2009-016136-12			RIMCEB-09	Early PET adjusted rituximab-based intensified immunochemotherapy in young poor risk DLBCL patients A phase III study A randomized, open-label trial comparing intensified immunochemotherapy (Rituximab[R]-MegaCHOP/R-CHOP) with intensified immunochemotherapy (R-MegaCHOP/R-CHOP) followed by High Dose Therapy (BEAM) with autologous stem cell transplantation or observation in early PET negative young …	PET-RIMCEB											Czech Lymphoma Research Organization s.r.o. (CLRO)	Disease specific organization	Czech Republic	National	2010	2010-01-06	ND	ND	ND	ND	NA	ND	NA	NA	Ongoing		Oncology	Medicinal Product	controlled, randomized	III	Male, Female, Adults	2	No
	NCT02716454	IBDchirCZ-01		Early Surgery Versus Conservative Treatment in Patients With Ileocaecal Crohn's Disease		No Results Available	No									Czech Surgical Society	Disease Specific Organization	Czech Republic	National	2016	March 23, 2016	Disease specific organization		Non-profit organization	NA	Sponsor	Ondrej Ryska	NA	NA	Ongoing		Gastroenterology	Procedure	Randomized	NA	Adult, Older Adult	11	No
	NCT03133611	MJFF-2016-12546		Automatic Acoustic Speech Analysis and REM Sleep Behaviour Disorder for Detecting Subjects at High Risk for Parkinson's Disease and Other Alpha-synucleinopathies		No										Czech Technical University in Prague	University	Czech Republic	National	2017	April 28, 2017	University		Non-profit organization	NA	General University Hospital, Prague University Hospital, Montpellier	NA	NA	NA	Ongoing		Neurology	Diagnostic	Non-Randomized	NA	Adult, Older Adult	1	Yes
	NCT02521272	VentRes-2015-01-KR		Hypercapnia and Gas Exchange Under the Avalanche Snow Model (HyperAvaSM)		No Results Available	No									Czech Technical University in Prague|Charles University, Czech Republic	University	Czech Republic	National	2012	August 13, 2015	University		Non-profit organization	NA	Charles University, Czech Republic	Charles University, Czech Republic	NA	NA	Completed	2012	Pulmonary/Respiratory Diseases	Device	Non-randomized	NA	Adult	1	No
	NCT03231072			Effects of the Pleural Effusion Drainage in Mechanically Ventilated Patients Monitored by Electrical Impedance Tomography and End-Expiratory Lung Volume												Czech Technical University in Prague	University	Czech Republic	National	2017	July 27, 2017	Hospital	ND	Non-profit organization	NA	Military University Hospital, Prague	NA	NA	NA	Ongoing		Neurology	Device	Non-randomized	NA	Adults, Senior, Male, Female	1	No
	NCT03038061			Ultrasound Detection of Presence of Diaphragm in the Region of Lung Monitoring Using Electrical Impedance Tomography During Laparoscopic Surgery												Czech Technical University in Prague	University	Czech Republic	National	2015	January 31, 2017	Hospital	ND	Non-profit organization	NA	Military University Hospital, Prague	NA	NA	NA	Ongoing		Trauma	Surgery	Non-randomized	NA	Adults, Senior, Male, Female	1	No
2005-003018-14	NCT00275054		CLL7	Randomized phase III trial comparing early treatment with fludarabine, cyclophosphamide + rituximab versus deferred treatment in untreated Binet Stage A patients with high risk of progression.			No									Deutsche CLL-Studiengruppe, Klinik fur Innere Medizin	Disease specific organization	Germany	International	2006	2007-12-28		NA	Both	ND	Roche and sponsor	NA	NA	NA	Ongoing		Oncology	Medicinal Product	controlled, randomized	III	Male, Female, Adults, Elderly	7	Yes
2014-002168-34				Study To Determine Efficacy of Aflibercept For Treatment Of Retinal Angiomatous Proliferation Secondary To Age Related Macular Degeneration												Doc. MUDr. Petr Kolář, PhD, Oční klinika FN Brno	Hospital	Czech Republic	National	2014	2014-09-15	University		For-Profit Organization	Bayer s.r.o.	NA	Bayer s.r.o.	NA	NA	Ongoing		Oftalmalogy	Medicinal Product	AoI	IV	Male, Female, Adults, Elderly	2	No
2005-004599-19	NCT00550992	ISRCTN12500962		Different Therapies in Treating Infants With Newly Diagnosed Acute Leukemia	Interfant06	No	No									Dutch Childhood Oncology Group|BFM Germany|CORS Monza Italy|Associazione Italiana Ematologia Oncologia Pediatrica|Australian and New Zealand Children's Oncology Group|BFM Austria|CLCG France Belgium Portugal|COALL Germany|CPH, Czech republic|DFCI consortium USA|FRALLE France|Hong Kong|MD Anderson USA|NOPHO Scandinavian countries|PINDA, Chile|PPLLSG Poland|Seattle USA|SJCRH USA|UKCCSG United Kingd…	Disease specific organization	Netherlands	International	2007	October 30, 2007	Hospital		Both	NA	BFM Germany CORS Monza Italy Associazione Italiana Ematologia Oncologia Pediatrica Australian and New Zealand Children's Oncology Group BFM Austria CLCG France Belgium Portugal COALL Germany CPH, Czech republic DFCI consortium USA FRALLE France Hong Kong MD Anderson USA NOPHO Scandinavian countries PINDA, Chile PPLLSG Poland Seattle USA SJCRH USA UKCCSG United Kingdom	Erasmus Medical Center	private sector organisation, Erasmus Medical Center		Unknown status		Oncology	Medicinal Product	randomized, controlled	III	All up to 1 Year (Child)	1	Yes
2010-022395-31	NCT01277016		AC-004-EU	A randomized open-label multicenter phase III trial of Melphalan and Dexamethasone (MDex) versus Bortezomib, Melphalan and Dexamethasone (BMDex) for untreated patients with systemic light-chain (AL) amyloidosis		Yes	No									E.M.N. - EUROPEAN MYELOMA NETWORK	Disease specific organization	Denmark	International	2010	2013-07-17	University	ND	Non-profit organization	ND	Sponsor	NA	NA	NA	Completed	2016	Hematology - Blood and lymphatic diseases	Medicinal Product	controlled, randomized, open, parallel group	III	Adults, Elderly, Male, Female	3	Yes
2010-024355-85	NCT01435356	NTR2846	EAURF2010-01	A randomized, double blind, placebo controlled phase II trial to evaluate the safety and efficacy of recMAGE-A3 + AS15 ASCI in patients with MAGE-A3 positive muscle invasive bladder cancer after cystectomy	MAGNOLIA	Yes 2018	Yes	10.1016/j.eururo.2013.10.056	Yes	Yes	European Urology	2014	16.265	6 to 20	No	EAU Research Foundation	Foundation	Netherlands	International	2011	2012-03-19	University		Both	GlaxoSmithKline Biologicals	GlaxoSmithKline	NA	NA	EAU Research Foundation, GlaxoSmithKline Biologicals	Completed	2016	Oncology	Medicinal Product	controlled, randomized	II	Adults, Male, Female	4	Yes
2014-002765-30	NCT02146547		ABR49490	European Long-acting Antipsychotics in Schizofrenia Trial EULAST	EULAST	No	No									EGRIS - The European Group for Integrated Social Research	Research Institutes	Germany	International	2015	2015-04-08	Hospital		Non-profit organization	Egris	ND	Foundation European Group for Research in Schizophrenia (EGRIS)	NA	NA	Ongoing		Psychiatry/Psychology	Medicinal Product	controlled, randomized,open	IV	Patients,Adults, Male, Female	1	Yes
2006-006955-10	NCT00890422		ASOKLIF 0608/MI	Evaluation of Immunogenicity of Different Tick Borne Encephalitis (TBE) Fast Protective Traveler Schemes With Inactivated TBE Whole Virus Vaccine (immunisation)			No									Elisabethinen Hospital	Hospital	Austria	International	2007	2009-04-24			For-Profit Organization	ND	Baxter Healthcare Corporation ASOKLIF	NA	NA	NA	Unknown status		Immunology	Medicinal Product	controlled, randomized	II	Male, Female, Adults	1	Yes
2007-000230-39			FOG 2006	Protective effect of gonadoliberin analogues on endocrine and reproduction ovarian function during antitumour treatment in young girls and women in fertile period: Project of pharmacological gonadal protection and protection of reproduction functions												Endocrine Society of Czech Republic	Disease specific organization	Czech Republic	National	2008	2008-03-04	Hospital	ND	ND	ND	NA	ND	NA	NA	Ongoing		Oncology	Medicinal Product	AoI	III	Female, Adolescents, Under 18, Adults	4	No
2010-020814-27	NCT01288378		65091-06093	Empirical versus pre-emptive (diagnostic-driven) antifungal therapy of patients treated for haematological malignancies or receiving an allogeneic stem cell transplant. A therapeutic open label phase III strategy study of the EORTC Infectious Diseases and Leukemia Groups		No	No									EORTC	Disease specific organization	Belgium	International	2012	2012-10-03	Industry		For-Profit Organization	Merck	ND	NA	NA	NA	Ongoing		Oncology	Medicinal Product	controlled, randomized	III	Male, Female, Adults, Elderly	ND	Yes
2004-001558-10	NCT00049595		20012	BEACOPP (4 cycles escalated + 4 cycles baseline) versus ABVD (8 cycles) in stage III & IV Hodgkin’s lymphoma	EORTC	No	No									EORTC	Disease specific organization	USA	International	2004	2006-12-28		ND	Non-profit organization	ND	Lymphoma Trials Office Lymphoma Study Association Grup per l'Estudi dels Limfomes de Catalunya i Balears NCIC Clinical Trials Group Australasian Leukaemia and Lymphoma Group Nordic Lymphoma Group	NA	NA	NA	Completed	2010	Oncology	Medicinal Product	controlled, randomized	III	Male, Female, Adults	1	Yes
	NCT02582229	P2015/432		A Prospective Study to Evaluate the Efficacy of an Endoluminal-suturing Device (Endomina TM) as an Aid for Endoscopic Gastric Reduction.		No Results Available	No									Erasme University Hospital	Hospital	Belgium	International	2015	October 21, 2015			Non-profit organization	NA	Sponsor	NA	NA	NA	Completed	2016	Trauma	Device	Non-randomized	NA	Adult	1	Yes
2016-000227-71			ITCC-059	A phase I/II study of Inotuzumab Ozogamicin as a single agent and in combination with chemotherapy for pediatric CD22-positive relapsed/refractory Acute Lymphoblastic Leukemia			No									Erasmus Medical Center	Hospital	Netherlands	International	2016	2017-08-17			For-Profit Organization	Pfizer	NA	NA	NA	NA	Unknown status		Hematology	Medicinal Product	Non-randomized	II	Infants and toddlers, Children, Adolescents, Under 18, Male, Female	1	Yes
2009-009457-13			Study ITCC 020 I-BFM Relapsed	A Phase I/II study of clofarabine in combination with cytarabine and liposomal daunorubicin in children with relapsed/refractory pediatric AML	CLARA-DNX		No									Erasmus Medical Centre	Hospital	Netherlands	International	2009	2009-11-13			For-Profit Organization	ND	NA	Genzyme Europe	NA	NA	Completed	2015	Oncology	Medicinal Product	AoI	I	Newborns, Infants and toddlers, Children, Adolescents, Under 18, Adults, Male, Female	1	Yes
2010-022235-10			ITCC-015/EWOG-MDS-Azacytidine-2010	A Phase I/II study of Azacitidine (Vidaza®) in pediatric patients with newly diagnosed or relapsed high-grade pediatric MDS or JMML	Azacitidine in high grade MDS and JMML pediatric patients											Erasmus Medical Centre	Hospital	Netherlands	International	2014	2012-06-04	Hospital		Both	Go4Children Foundation	NA	Celgene corporation, Stichting Go4Children	NA	NA	Ongoing		Hematology - Blood and lymphatic diseases	Medicinal Product	Non randomized, controlled	I/II	Infants and toddlers, Children, Adolescents, Under 18, Male,Female	1	Yes
2014-000178-20	NCT02060474		MCT8-2014-1	Thyroid hormone analog therapy of patients with severe psychomotor retardation caused by mutations in the MCT8 thyroid hormone transporter: The Triac Trial	Triac Trial	No	No									Erasmus Medical Centre	Hospital	Netherlands	International	2015	2015-06-23			Non-profit organization	ZonMw	ZonMw: The Netherlands Organisation for Health Research and Development	ZonMw: The Netherlands Organisation for Health Research and Development	NA	NA	Ongoing		Endocrinology	Medicinal Product	AoI	II	Male, Infants and toddlers, Children, Adolescents, Under 18, Adults	1	Yes
	NCT02459392	75/EK/15		EuroPainClinics® Study II (Prospective Randomized Double Blinded Trial)	EPCSII	No	No									Europainclinics z.ú.	Hospital	Czech Republic	National	2015	June 2, 2015	Grant agency	National	Non-profit organization	NA	Sponsor	NA	NA	NA	Ongoing		Pain	Medicinal Product	Allocation: Randomized	ND	All 18 Years and older (Adult, Senior)	1	No
	NCT02464553	74/EK/15		EuroPainClinics® Study I (Prospective Trial) (EPCSI)		No Results Available	No									Europainclinics z.ú.	Hospital	Czech Republic	National	2015	June 8, 2015	Hospital		Non-profit organization	NA	Sponsor	NA	NA	NA	Ongoing		Musculoskeletal diseases	Radiation	Randomized	NA	Adult, Older Adult	1	No
	NCT02486068	COMPARE ABSORB		ABSORB Bioresorbable Scaffold vs. Xience Metallic Stent for Prevention of Restenosis in Patients at High Risk of Restenosis		No Results Available	No									European Cardiovascular Research Center	Research Institutes	France	International	2015	July 1, 2015			Non-profit organization	NA	European Cardiovascular Research Center	NA	NA	NA	Ongoing		Cardiology	Device	Randomized	NA	Adult, Older Adult	3	Yes
2005-001628-35	NCT00256776		X05140	A Randomized controlled study of Velcade (Bortezomib) plus Thalidomide plus Dexamethasone compared to Thalidomide plus Dexamethasone for the treatment of myeloma patients progressing or relapsing after autologous transplantation	MMVAR	No	No									European Group for Blood and Marrow Transplantation	Disease specific organization	Spain	International	2006	2006-08-21	University		For-Profit Organization	ND	Johnson & Johnson Pharmaceutical Research & Development, L.L.C. Celgene Corporation	NA	NA	NA	Completed	2013	Oncology	Medicinal Product	controlled, randomized	III	Male, Female, Adults, Elderly	?	Yes
	NCT00317408	CDR0000466639|EICNHL-ALCL-RELAPSE|AIEOP-EICNHL-ALCL-RELAPSE|BFM-EICNHL-ALCL-RELAPSE|BSPHO-EICNHL-ALCL-RELAPSE|DCOG-EICNHL-ALCL-RELAPSE|NOPHO-EICNHL-ALCL-RELAPSE|PPLLSG-EICNHL-ALCL-RELAPSE|SFCE-EICNHL-ALCL-RELAPSE|SHOP-EICNHL-ALCL-RELAPSE|CCLG-NHL-2006-01|EU-205118|EU-20618|EUDRACT-2005-003321-57		Combination Chemotherapy Followed By Stem Cell Transplant in Treating Young Patients With Progressive or Relapsed Anaplastic Large Cell Lymphoma	null	No	No									European Inter-group Cooperation on Childhood and Adolescent Non Hodgkin Lymphoma|National Cancer Institute (NCI)	Disease specific organization	Belgium	International	2004	April 24, 2006		ND	Non-profit organization	NA	Sponsor	NA	NA	NA	Unknown status		Oncology	Medicinal Product	Non-randomized	ND	All up to 21 Years (Child, Adult)	2	Yes
	NCT00209209	MCL2004-1		Efficacy of Maintenance Therapy With Rituximab After Induction Chemotherapy (R-CHOP vs. R-FC) for Elderly Patients With Mantle Cell Lymphoma Not Suitable for Autologous Stem Cell Transplantation	MCLelderly	No	Yes	DOI: 10.1200/JCO.2013.52.2466	Yes	No	Journal of Clinical Oncology	2014	24.008		Yes	European Mantle Cell Lymphoma Network|German Low Grade Lymphoma Study Group|Lymphoma Study Association|HOVON - Dutch Haemato-Oncology Association|Nordic Lymphoma Group	Disease specific organization	Germany	International	2004	September 21, 2005			Both	NA	German Low Grade Lymphoma Study Group Lymphoma Study Association HOVON - Dutch Haemato-Oncology Association Nordic Lymphoma Group	NA	NA	Jan Walewski, Roche	Ongoing		Oncology	Medicinal Product	Allocation: Randomized	III	All 60 Years and older (Adult, Senior)	1	Yes
2005-000679-16	NCT00074074		EORTC 06023	Randomized phase II trial with infliximab (Remicade) in patients with myelodysplastic syndrome and a relatively low risk of developing acute leukemia		No	Yes	DOI: 10.3324/haematol.2011.044347	Yes	No	Haematologica	2012	9.09	6 to 20	Yes	European Organisation for Research and Treatment of Cancer	Disease specific organization	Belgium	International	2005	2005-03-30	University		Non-profit organization	ND	Sponsor	NA	NA	ni	Completed	2006	Hematology	Medicinal Product	randomized	II	Male, Female, Adults, Elderly	?	No
	NCT02216578	EORTC-1317, 2014-000501-13		Phase II Study of Cabozantinib in Patients With Gastrointestinal Stromal Tumor (GIST) Who Progressed During Neoadjuvant, Adjuvant or Palliative Therapy With Imatinib and Sunitinib		No										European Organisation for Research and Treatment of Cancer - EORTC	Disease specific organization	Belgium	International	2017	August 15, 2014			Non-profit organization	NA	European Organisation for Research and Treatment of Cancer - EORTC	NA	NA	NA	Ongoing		Oncology	Medicinal product	Non-Randomized	II	Adult, Older Adult	1	Yes
2005-002830-36	NCT00043134		EORTC 06011	Intravenous low-dose decitabine versus supportive care in elderly patients with primary Myelodysplastic Syndrome (MDS) (>10 % blasts or high-risk cytogenetics), secondary MDS or Chronic Myelomonocytic Leukemia (CMML) who are not eligible for intensive therapy: an EORTC-German MDS Study Group randomized phase III study		No	Yes	https://orbi.uliege.be/bitstream/2268/188189/1/BLOOD-2013-Low-dose%20Decitabine-abstract.pdf	No	No	Blood Journal	2013	15.132	6 to 20	Yes	European Organisation for Research and Treatment of Cancer (Belgium)	Disease specific organization	Belgium	International	2005	2005-11-25			Non-profit organization	ND	Sponsor	NA	NA	ni	Completed	2008	Hematology	Medicinal Product	controlled, randomized	III	Male, Female, Adults, Elderly	?	No
2009-015403-95			NS10364-3	A pilot trial of noninvasive assessment of methotrexate hepatotoxicity in the course of pharmacokinetically guided pharmacotherapy of psoriasis with methotrexate and folic acid												Faculty Hospital Hradec Králové	Hospital	Czech Republic	National	2010	2009-10-07	Grant agency	National	Non-profit organization	ND	NA	IGA MZ ČR	NA	NA	Ongoing		Dermatology	Medicinal Product	Non randomized, controlled,	IV	Male, Female, Aduls, Elderly	1	No
	NCT02808767	EK-VP/04/2013		Comparison of Prasugrel and Ticagrelor in the Treatment of Acute Myocardial Infarction	PRAGUE-18	No	Yes	DOI: 10.1016/j.jacc.2017.11.008	Yes	Yes	Journal of the American College of Cardiology	2017	16.834		Yes	Faculty Hospital Kralovske Vinohrady	Hospital	Czech Republic	National	2013	June 22, 2016	Hospital	ND	Non-profit organization	NA	Sponsor	NA	NA	ni	Completed	2017	Cardiology	Medicinal Product	Allocation: Randomized	IV	All 18 Years and older (Adult, Senior)	1	No
	NCT02683616	AZV15_30155A		Fatty Acid Metabolism in Obstructive Sleep Apnea (FAMOSA)		No Results Available	No									Faculty Hospital Kralovske Vinohrady	Hospital	Czech Republic	National	2015	February 17, 2016	Grant agency	National	Non-profit organization	NA	AZV grant	NA	NA	NA	Ongoing		Pulmonary/Respiratory Diseases	Device	Non-randomized	NA	Adult, Older Adult	1	No
	NCT00914563	FH Kralovske Vinohrady		An Upgrading of the Resuscitative Patterns by Utilization of the Balanced Crystalloids and Synthetic Colloids and the Non-Invasive Hemodynamic Monitoring During Burn Shock		No Results Available	No									Faculty Hospital Kralovske Vinohrady	Hospital	Czech Republic	National	2009	June 5, 2009	Hospital		Non-profit organization	NA	Sponsor	NA	NA	NA	Unknown status		Others (burns)	Device	Non-randomized	NA	Adult, Older Adult	1	No
	NCT02958501	DV1607		Optimal Substitution Dose of the Vitamin D During Winter Time in Patient With Inflammatory Bowel Diseases (IBD)	null	No	No									Faculty Hospital Kralovske Vinohrady|Nemocnice T.Bati, Zlin|Brno University Hospital	Hospital	Czech Republic	National	2016	November 8, 2016	Hospital		Non-profit organization	NA	Nemocnice T.Bati, Zlin Brno University Hospital	NA	NA	NA	Ongoing		Prevention	Medicinal Product	Allocation: Randomized	IV	All 18 Years to 99 Years (Adult, Senior)	1	No
	NCT02908919	CB1601		Impact of Time Intervals of Preparation on Quality and Tolerance of the Bowel Preparation		No Results Available	No									Faculty Hospital Kralovske Vinohrady|Nemocnice T.Bati, Zlin|Brno University Hospital|University Hospital, Motol	Hospital	Czech Republic	National	2016	September 21, 2016	Hospital		Non-profit organization	NA	Nemocnice T.Bati, Zlin Brno University Hospital University Hospital, Motol	Nemocnice T.Bati, Zlin Brno University Hospital University Hospital, Motol	NA	NA	Ongoing		Gastroenterology	Procedure	Randomized	NA	Adult, Older Adult	2	No
2010-024553-37 (does not exist)	ISRCTN87590288	ND		The effect of ivabradine versus standard pharmacotherapy on hemodynamics in patients with chronic heart failure (CHF) and the analysis of the possible mechanism of improvement			No									Faculty Hospital Olomouc (Czech Republic)	Hospital	Czech Republic	National	2011	2012-01-04	Hospital		Non-profit organization	NA	NA	Faculty Hospital Olomouc	Faculty Hospital Olomouc	NA	Completed	2015	Cardiology/Vascular Diseases	Medicinal Product	Randomised controlled	ND	patients, adult	1	no
2016-000926-21			AMSC-BDT-002	Innovation of method cryopreservation for clinical use autologous multipotent mesenchymal stem cells (MSCs) for treatment of extensive skeletal defects in revision surgery of total hip arthroplasty+												Fakultní nemocnice Hradec Králové (Bioinova, s.r.o.)	University	Czech Republic	National	2016	2016-06-06	Hospital	National	Non-profit organization	Fakultní nemocnice Hradec Králové, projekt TACR gama	NA	Fakultní nemocnice Hradec Králové, projekt TACR gama	NA	NA	Ongoing		Trauma	Medicinal Product	AoI	II	Male, Female, Adults, Elderly	1	No
2007-000043-10			200701	Combination of alpha2-adrenoreceptor agonists, opioids and ketamine for improving of perioperative course												Fakultní nemocnice Královské Vinohrady	University	Czech Republic	National	2007	2007-01-30	University	ND	ND	ND	NA	ND	NA	NA	Ongoing		Anesthesiology	Medicinal Product	controlled, randomized	ND	Male, Female, Adults, Elderly	1	No
2013-004203-39			FNKV-OFT-2013-1	A randomized, 12 months, active controlled study of the efficacy of repeated doses of intravitreal aflibercept in subjects with prolipherative diabetic retinopathy												Fakultní nemocnice Královské Vinohrady	University	Czech Republic	National	2014	2014-02-06	Hospital		Non-profit organization	Fakultní nemocnice Královské Vinohrady	NA	Fakultní nemocnice Královské Vinohrady	NA	NA	Ongoing		Oftalmology/Diabetology	Medicinal Product	controlled, randomized	II	Male, Female, Adults, Elderly	1	No
2014-002592-29			MIR-2014	A randomized, double blind, placebo controlled study to evaluate the efficacy and safety of mirabegron 50 mg versus placebo in patients with neurogenic detrusor overactivity	MIRAGE											Fakultní nemocnice Ostrava	University	Czech Republic	National	2015	2014-12-29	Commercial organization		For-Profit Organization	ASTELLAS	NA	ASTELLAS	NA	NA	Ongoing		Neurology	Medicinal Product	controlled, randomized	III	Male, Female, Adults	3	No
2014-003720-43			NIK-08-2014	Prevention of nicotine abstinence in critically ill patients after major surgery	NIKOTIN											Fakultní nemocnice Ostrava	University	Czech Republic	National	2014	2014-10-03	Hospital		Non-profit organization	Fakultní nemocnice Ostrava	NA	Fakultní nemocnice Ostrava	NA	NA	Ongoing		Neurology	Medicinal Product	controlled, randomized	III	Male, Female, Adults, Elderly	1	No
2012-001825-28			T2DM-CLI-2012	Randomised clinical study of autologous bone marrow aspirate concentrate (BMAC) activity fo No_option_critical limb ischemia in Type-II diabetes mellitus (DILAEG)	DIALEG											Fakultní nemocnice Ostrava,Czech Republic	University	Czech Republic	National	2012	2012-08-20	University	ND	ND	Fakultní nemocnice Ostrava,Czech Republic	NA	Fakultní nemocnice Ostrava,Czech Republic	NA	NA	Ongoing		Metabolic diseases	Medicinal Product	randomized	III	Patients, Male, Female, Adults and Elderly	1	No
2013-003104-39			SIS-05-2013	Randomised Clinical Study of Safety of Efficacy of Extracelular Matrix and Autologous Platelet Rich Plasma Concentrate for Wound Healing												Fakultní nemocnice Ostrava,Czech republic	University	Czech Republic	National	2013	2013-07-25	Hospital		Non-profit organization	Fakultní nemocnice Ostrava	NA	NA	NA	NA	Ongoing		Cardiology/Vascular Diseases	Medicinal Product	controlled, randomized	II	Male, Female, Adults, Elderly	1	No
2013-003626-88			HOO-MSC01	The utilization of mesenchymal stem cells (MSC) for the treatment of graft versus host disease (GVHD) after allogeneic stem cell transplantation.	HOO-MSC01											Fakultní nemocnice Plzeň	University	Czech Republic	National	2014	2014-01-17	Research Organization		Non-profit organization	Bone Marrow Transplant Foundation	NA	NA	NA	NA	Ongoing		Hematology - Blood and lymphatic diseases	Medicinal Product	AoI	II	Male, Female, Adults, Elderly	1	No
2017-004128-32			KZM-PSMA-01	Imaging of the prostate tumors using PET/CT and PET/MRI with the ligand of the prostatic specific membrane antigene 68Ga-PSMA-11												Fakultní nemocnice Plzeň	University	Czech Republic	National	2017	2017-11-20	Hospital		Non-profit organization	Fakultni nemocnice Plzeň	NA	NA	NA	NA	Ongoing		Oncology	Medicinal Product	Non-randomized	II	Adults, Elderly, Male	1	No
2012-002828-33	NCT01877746		ICRC-ICIT-01	RANDOMIZED, MULTICENTRIC STUDY COMPARING THE EFFECT OF TWO REGIMENS OF COMBINED IMMUNOSUPPRESIVE THERAPY IN THE TREATMENT OF INFLAMMATORY CARDIOMYOPATHY CZECH-ICIT (CZECH INFLAMMATORY CARDIOMYOPATHY IMMUNOSUPPRESSION TRIAL)	CZECH-ICIT	No	No									Fakultní nemocnice u sv. Anny v Brně	University	Czech Republic	National	2012	2012-09-14	University	ND	Non-profit organization	Sponsor	Sponsor St. Anne's University Hospital Brno	ND	NA	NA	Ongoing		Cardiology	Medicinal Product	controlled, randomized	III	Male, Female, Aduls, Elderly	2	No
2017-003411-19			CPU-003	Compatibility of clopidogrel prepared for administration through nasogastric tube with enteral nutrition (CPU-003)												Fakultní nemocnice u sv. Anny v Brně	University	Czech Republic	National	2017	2017-11-09	Hospital		Non-profit organization	Fakultní nemocnice u sv. Anny v Brně	NA	Fakultní nemocnice u sv. Anny v Brne	NA	NA	Ongoing		Hematology	Medicinal Product	controlled, randomised	IV	Healthy volunteers, Adults, Male, Female	1	No
2008-003371-53			STROKE-FNUSA-01	Acute Stroke Study of Optimized tPA Dosing in Correlation with Artery Status	SOTADAS		No									Fakultní nemocnice u svaté Anny	University	Czech Republic	National	2008	2008-07-22	ND	NA	ND	ND	NA	ND	NA	NA	Completed	2011	Neurology	Medicinal Product	AoI	III	Male, Female, Adults, Elderly	2	No
2010-024438-52			1-2011	Impaired sense of smell and its conservative tratment in patients with chronic rhinosinusitis												Fakultní nemocnice v Motole	University	Czech Republic	National	2011		Grant agency	National	Non-profit organization	IGA	NA	IGA MZ ČR	NA	NA	Ongoing		Ear diseases	Medicinal Product	controlled, randomized	IV	Patients, Male, Female, Adults	2	No
2008-008274-31			ARKFTN-1/2008	Establishing a new method of heliox administration in the management of acute exacerbation of chronic obstructive lung disease	Studie Heliox		Yes	doi: 10.1186/s12890-015-0060-9	Yes	No	BMC journal	2015	NA	NA	Yes	Fakultní Thomayerova nemocnice s poliklinikou	University	Czech Republic	National	2009	2009-04-21	ND	NA	ND	ND	NA	ND	NA	ni	Completed	2011	Pulmonary/Respiratory Diseases	Medicinal Product	controlled, randomized	II	Male, Female, Adults, Elderly	1	No
	NCT03093714	FDL169-2015-04		A Study to Evaluate Safety, PK and PD of FDL169 in Cystic Fibrosis Subjects												Flatley Discovery Lab LLC	Research Institutes	USA	International	2017	March 28, 2017		ND	Non-profit organization	NA	ND	NA	Flatley Discovery Lab LLC	NA	Ongoing		Pulmonary/Respiratory Diseases	Medicinal Product	Randomized, controlled	I	Adults, Senior, Male, Female	1	Yes
2009-011186-88	NCT01064284		ABB-09-001	Inhibitor Development in Previously Untreated Patients (PUPs) or Minimally Blood Component-Treated Patients (MBCTPs) when Exposed to plasma-derived von Willebrand Factor-Containing Factor VIII (VWF/FVIII) Concentrates and to Recombinant Factor VIII (rFVIII) Concentrates: An Independent, International, Multicentre, Prospective, Controlled, Randomised, Open Label, Clinical Trial	SIPPET	Yes 2017	Yes	DOI: 10.1182/blood-2017-06-791756	No	No	Blood Journal	2017	15.132		Yes	FONDAZIONE CENTRO EMOFILIA E TROMBOSI ANGELO BIANCHI BONOMI	Foundation	Italy	International	2009	2013-12-19	Foundation		Non-profit organization	Fondazione Angelo Bianchi Bonomi	Sintesi Research Srl (CRO)	ND	NA	ni	Ongoing		Hematology - Blood and lymphatic diseases	Medicinal Product	controlled,randomised,open	IV	Newborns, Infants and toddlers, Children, Under 18, Male	1	Yes
2008-008606-52	NCT01093196		EMN01	A PHASE 3, INTERGROUP MULTICENTRE, RANDOMIZED, CONTROLLED 3 ARM PARALLEL GROUP STUDY TO DETERMINE THE EFFICACY AND SAFETY OF LENALIDOMIDE IN COMBINATION WITH DEXAMETHASONE (Rd) VERSUS MELPHALAN, PREDNISONE AND LENALIDOMIDE (MPR) versus CYCLOPHOSPHAMIDE, PREDNISONE AND LENALIDOMIDE (CPR) IN NEWLY DIAGNOSED MULTIPLE MYELOMA SUBJECTS		No	Yes	DOI: 10.1182/blood-2015-08-662627	Yes	No	Blood Journal	2016	15.132		Yes	FONDAZIONE NEOPLASIE SANGUE ONLUS	Foundation	Italy	International	2009	2010-08-12		ND	Non-profit organization	ND	Sponsor	ND	NA	ni	Ongoing		Oncology	Medicinal Product	controlled, randomized	III	Male, Female, Elderly	13	Yes
2008-008599-15	NCT01091831		RV-MM-EMN-441	A PHASE 3, MULTICENTRE, RANDOMIZED, CONTROLLED STUDY TO DETERMINE THE EFFICACY AND SAFETY OF CYCLOPHOSPHAMIDE, LENALIDOMIDE AND DEXAMETHASONE (CRD) versus MELPHALAN (200 mg/m2) FOLLOWED BY STEM CELL TRANSPLANT IN NEWLY DIAGNOSED MULTIPLE MYELOMA SUBJECTS		No	Yes	DOI: 10.1016/S1470-2045(15)00389-7	Yes	Yes	The Lancet Oncology	2015	NA		Yes	FONDAZIONE NEOPLASIE SANGUE ONLUS	Foundation	Italy	International	2009	2009-09-11			For-Profit Organization	ND	ND	NA	NA	Celgene	Ongoing		Oncology	Medicinal Product	controlled, randomized	III	Adults, Male, Female	6	Yes
2010-024262-22	NCT01657604		CML-V	Treatment optimization of newly diagnosed Ph/BCR-ABL positive patients with chronic myeloid leukemia (CML) in chronic phase with nilotinib vs. nilotinib plus interferon alpha induction and nilotinib or interferon alpha maintenance therapy.		No	No									Friedrich-Schiller-Universität Jena	University	Germany	International	2012	2013-09-13			For-Profit Organization	Novartis Pharma GmbH, MSD SHARP & DOHME GMBH	ND	MSD SHARP & DOHME GMBH Novartis Pharma GmbH	NA	NA	Ongoing		Oncology	Medicinal Product	controlled, randomized	III	Male, Female, Adults, Elderly	?	Yes
ND	ISRCTN25983493	ND	IGA MZ CR NT 14287	The predictors of response to antidepressant treatment in patients with resistant depression-an integrative approach			No	DOI: 10.1097/NMD.0000000000000574								From the paper - National Institute of Mental Health Czech Republic, Klecany; and Department of Psychiatry andMedical Psychology ofThirdMedical Faculty, Charles University, Ministry of Health Prague, Czech Republic - Ministry of Health (Czech Republic) ?- Internal Grant Agency	Disease Specific Organization	Czech Republic	National	2013	2013-06-27	Grant agency	National	Non-profit organization	NA	NA	NA	IGA MZ CR	ni	Completed	2015	Psychiatry/Psychology	Medicinal Product	Non-randomized	ND	patients, adult	1	no
2015-002868-17	NCT02596126		633765	Secondary Prevention of Cardiovascular Disease in the Elderly	SECURE	No	No									Fundación Centro Nacional de Investigaciones Cardiovasculares, Carlos III (CNIC)	Disease specific organization	Spain	International	2016	2016-03-14	Grant agency	International	Non-profit organization	European Commission, Ferrer Internacional S.A.	Charite University, Berlin, Germany Centre Hospitalier Universitaire de Besancon Wroclaw Medical University Semmelweis University General University Hospital, Prague Servicio Madrileño de Salud, Madrid, Spain London School of Hygiene and Tropical Medicine Ferrer Internacional S.A. Istituto Di Ricerche Farmacologiche Mario Negr	NA	NA	NA	Ongoing		Cardiology	Medicinal Product	randomized	II	Elderly, Male, Female	7	Yes
2006-007024-34			Stom2009	Treatment of alveolar osteitis using ozonated water			No									General Teaching Hospital	Hospital	Czech Republic	National	2009	2009-10-30	ND	ND	ND	ND	NA	ND	NA	NA	Completed	2010	Trauma	Medicinal Product	randomized	II	Male, Female, Adults	1	No
2013-001639-38			MDS/2013	Contribution to verify the effectiveness of adding granulocyte stimulating factor (G-CSF) to therapy 5 - Azacitidine patients with the high risk Myelodysplastic syndrome.												General University Hospital (VFN) in Prague, 1st Dep. of Medicine,	Hospital	Czech Republic	National	2016	2016-07-26	University		Non-profit organization	Sponsor	NA	NA	NA	NA	Ongoing		Oncology	Medicinal Product	controlled, randomized	IV	Male, Female, Elderly	1	No
2010-023839-42				EXEnatide in patients undergoing Coronary artery bypass grafting for improved glUcose conTrol and hemodynamIc ValuEs												General University Hospital in Prague	Hospital	Czech Republic	National	2011	2011-01-26	Commercial organization		For-Profit Organization	Eli Lilly	NA	Eli Lilly	NA	NA	Ongoing		Cardiology	Medicinal Product	controlled, randomized	III	Male, Female, Adults, Elderly	1	No
	ACTRN12616001493437	Nil known	U1111-1185-1683	A comparison of videolaryngoscope GlideScope Titan with videolaryngoscope KingVision (channeled blade) for tracheal intubation in obese patients undergoing elective surgical procedures												General University Hospital in Prague	Hospital	Czech Republic	National	2017	2016-10-27	Hospital		Non-profit organization	NA	NA	NA	General University Hospital in Prague	ND	Ongoing		Anesthesiology, Surgery, Diet and Nutrition	Device	controlled, randomized	ND	Adult, males, females	1	Yes
	ACTRN12615001089527	2/15 ZP	U1111-1172-8657	A comparison of seal pressure and ease of use of the AuraGain laryngeal mask and the LMA Supreme mask in overweight and moderately obese female surgical patients - a crossover study			No									General University Hospital in Prague	Hospital	Czech Republic	National	2015	2015-10-16	Hospital		Non-profit organization	NA	NA	General University Hospital in Prague	General University Hospital in Prague	NA	Completed	n.i.	Anesthesiology, Surgery, Diet and Nutrition	Device	controlled, randomized	ND	Adult, female	1	Yes
	NCT03149653			A Prospective, Randomized, Controlled, Double-blind, Crossover-Design, Mono-center, Phase IV Study Comparing the Effect of Omegaven in Combination With Clinoleic or Lipoplus or SMOFlipid in Home Parenteral Nutrition Patients		No	No									General University Hospital, Prague	Hospital	Czech Republic	National	2012	May 11, 2017	University	ND	Non-profit organization	NA	Charles University, Czech Republic Ministry of Health, Czech Republic	NA	NA	NA	Completed	2016	Nutrition	Medicinal Product	Randomized	IV	Adults, Senior, Male, Female	1	No
	NCT02647294	15-28745A		Polyunsaturated Fatty Acids in Patients With NAFLD.												General University Hospital, Prague	Hospital	Czech Republic	National	2016	January 6, 2016	Hospital		Non-profit organization	NA	Sponsor	ND	NA	NA	Ongoing		Metabolic disease	Nutrition	Randomized	NA	Adult, Older Adult	1	No
	NCT01773512	UK2012|IGA 2012 NT/13224		The Prediction of Extent and Risk Profile of Coronary Atherosclerosis (Examined by Intravascular Ultrasound, Virtual Histology and Optical Coherence Tomography) and Their Changes During Lipid-lowering Therapy Based on Non-invasive Techniques.	PREDICT	No	Yes	DOI: 10.1186/s12933-017-0637-0	Yes	Yes	BMC	2017	NA	NA	Yes	General University Hospital, Prague|Ministry of Health, Czech Republic|Czech Ministry of Education|University of Iowa|Loyola University Chicago	Hospital	Czech Republic	National	2012	January 23, 2013	Grant agency	National	Non-profit organization	NA	Ministry of Health, Czech Republic Czech Ministry of Education University of Iowa Loyola University Chicago	NA	NA	ni	Unknown status		Cardiology	Medicinal Product	Non-randomized	IV	All 18 Years to 80 Years (Adult, Senior)	1	Yes
ND	ISRCTN95538913	ND	JUST/2010/DPIP/AG/0914-30-CE-0379823/00-48	Web-based screening and brief Intervention for substance using teens	WISEteens		Yes	DOI: 10.2196/jmir.4643	Yes	Yes	Journal of Medical Internet Research	2016	4.671	0 to 5	Yes	German Centre for Addiction Research in Childhood and Adolescence (DZSKJ), Centre for Psychosocial Medicine, University Medical Center Hamburg-Eppendorf, Hamburg, Germany - German Center for Addiction Research of Child and Adolescent (Germany);	University	Germany	International	2012	2012-07-16	Grant agency	International	Non-profit organization	NA	NA	NA	European Commission, German Centre for Addiction Research in Children and Adolescents	Drug Prevention and Information Programme of the European Union	Completed	2013	Psychiatry/Psychology	Behavior	Randomised controlled trial	ND	patients children	ND	yes
	NCT00290667	CDR0000454505|DSHNHL-2004-1|EU-20536|DSHNHL-CHOP-R-ESC|EUDRACT-2005-00529-68		2-Weekly CHOP Chemotherapy With Dose-Dense Rituximab for the Treatment of Patients Aged 61 to 80 Years With Aggressive CD-20 Positive B-Cell Lymphomas: A Phase-II/Pharmacokinetic Study (CHOP-R-ESC)	null	No	No									German High-Grade Non-Hodgkin's Lymphoma Study Group	Disease specific organization	Germany	International	2004	February 13, 2006		ND	Non-profit organization	NA	Sponsor	NA	NA	NA	Completed	2015	Oncology	Medicinal Product	Allocation: Randomized	II	All 61 Years to 80 Years (Adult, Senior)	2	Yes
2013-000018-39	ISRCTN78830591		AML-BFM2012	AML-BFM 2012: clinical trial for the treatment of acute myeloid leukemia in children and adolescents - an open prospective randomized phase III trial												Gesellschaft für Pädiatrische Onkologie und Hämatologie (GPOH gGmbH)	Disease specific organization	Germany	International	2013	2013-03-25			Non-profit organization	Deutsche Krebshilfe e. V	NA	Deutsche Krebshilfe e. V.	German Cancer Aid	NA	Ongoing		oncology	Medicinal Product	controlled, randomized	III	patients children	ND	yes
2016-000706-12				A Phase 2, Randomized, Open-Label Study of Nivolumab Combined with Ipilimumab Versus Standard of Care in Subjects with Previously Untreated and Advanced (unresectable or metastatic) non-clear Cell Renal Cell Carcinoma												Goethe University Frankfurt	University	Germany	International	2017	2017-04-03			Both	Goethe University Frankfurt,Bristol-Myers Squibb	NA	NA	NA	NA	Ongoing		Oncology	Medicinal Product	controlled, randomised	II	Adults, Elderly, Male, Female	2	Yes
2011-006056-37	NCT01661101	U1111-1146-4185	1160.143	A large, international, randomized, placebo-controlled trial to assess the impact of dabigatran (a direct thrombin inhibitor) and omeprazole (a proton-pump inhibitor) in patients suffering myocardial injury after noncardiac surgery	MANAGE	No	No									Hamilton Health Sciences Corporation	Research Institutes	Canada	International	2013	2014-12-08			For-Profit Organization	Boehringer Ingelheim	ND	ND	NA	NA	Ongoing		Cardiology/Vascular Diseases	Medicinal Product	controlled,randomised,double blind,other-A partial 2x2 factorial to randomize patients not already on a proton pump inhibitor to omeprazole	III	Adults, Elderly,Male,Female	5	Yes
2007-001493-91	ISRCTN14780645	NCT00468923		Heart Outcomes Prevention Evaluation-3 (HOPE-3) trial: a large simple randomised trial of combined cholesterol modification and blood pressure lowering in middle aged people at average risk	HOPE-3	No	Yes	DOI: 10.1016/j.cjca.2015.07.001	Yes	Yes	Canadian Journal of Cardiology	2016	4.403	0 to 5	Yes	Hamilton Health Sciences Corporation (Canada)	Research Institutes	Canada	International	2007	2008-11-12	Grant agency	International	Both	ND	ND	anadian Institutes of Health Research,AstraZeneca	Canadian Institutes of Health Research,AstraZeneca	grant, Astra Zeneca	Completed	2016	Cardiology/Vascular Diseases	Medicinal Product	Randomised controlled	ND	patients, adult	ND	yes
	NCT00606723	AML SCT-BFM 2007 2007-004517-34		Allogenic Stem Cell Transplantation for Children, Adolescents and Young Adults With Relapsed or Refractory AML; Multi Center Therapy Concept		No										Hannover Clinical Trial Center GmbH	Hospital	Germany	International	2010	February 4, 2008			Non-profit organization	The Study does not have monetary or material support	Sponsor	NA	NA	NA	Ongoing		Oncology	Medicinal product	Non-Randomized	III	Child, Adult	1	Yes
2010-018980-41			Pediatric_Relapsed_AML2010/01	International randomized phase III study on the treatment of children and adolescents with refractory or relapsed acute myeloid leukemia												Hannover Medical School	University	Germany	International	2013	2013-11-26	Hospital		Both	Pfizer Pharma GmbH	NA	Deutsche José Carreras Leukämie-Stiftung e.V Pfizer Pharma GmbH	NA	NA	Ongoing		Oncology	Medicinal Product	controlled, randomized,open,parallel group,	III	Patients,Specific vulnerable populations,Trial has subjects under 18,Newborns,Children,Adolescents,Adults,Male, Female	3	Yes
ND	ISRCTN54575263	ND		Prevention of myeloid leukaemias in children with Down's syndrome and Transient Myeloproliferative Disorde	TMD Prevention 2007		No									Hannover Medical School (Germany)	Hospital	Germany	International	2007	2007-07-02			Non-profit organization	NA	NA	German Research Foundation	German Research Foundation	NA	Completed	2012	Oncology	Medicinal Product	Non-randomized	ND	patients children	ND	yes
	NCT02339675	ML10456-S56575		Psychometric Properties Upper Limb Function Measures Multiple Sclerosis		No Results Available	No									Hasselt University|De Mick Brasschaat|Revalidatie & MS Centrum Overpelt|Charles University, Czech Republic|Danish MS Hospitals, Haslev and Ry|Fondazione Don Carlo Gnocchi Onlus|Italian Multiple Sclerosis Foundation|centrisclerosimultipla|Sheba Medical Center|MS-Senteret Hakadal|Haukeland University Hospital|MS Rehabilitation Center Borne Sulinowo|University hosptial Ljubiana|Eugenia Epalza Rehabi…	University	Belgium	International	2014	January 15, 2015			Non-profit organization	NA	De Mick Brasschaat Revalidatie & MS Centrum Overpelt Charles University, Czech Republic Danish MS Hospitals, Haslev and Ry Fondazione Don Carlo Gnocchi Onlus Italian Multiple Sclerosis Foundation centrisclerosimultipla Sheba Medical Center MS-Senteret Hakadal Haukeland University Hospital MS Rehabilitation Center Borne Sulinowo University hosptial Ljubiana Eugenia Epalza Rehabilitation Center, Bi…	NA	NA	NA	Completed	2016	Neurology	Procedure	Non-randomized	NA	Adult, Older Adult	1	Yes
	NCT02339688	ML10457- S56574		Psychometric Properties Mobility Measures MS		No Results Available	No									Hasselt University|Dept Neurological Rehabilitation Reha Zentrum |National MS center Melsbroek|MS & Revalidatiecentrum Overpelt|De Mick|Charles University, Czech Republic|Danish MS Hospitals, Haslev and Ry|Masku Neurological Rehabilitation Center|Quellenhof|Fondazione Don Carlo Gnocchi Onlus|Italian Multiple Sclerosis Foundation|Sheba Medical Center|MS-Senteret Hakadal|Haukeland University Hospit…	University	Belgium	International	2014	January 15, 2015			Non-profit organization	NA	Italian Multiple Sclerosis Foundation centrisclerosimultipla Sheba Medical Center MS-Senteret Hakadal Haukeland University Hospital MS Rehabilitation Center Borne Sulinowo University hosptial Ljubiana Eugenia Epalza Rehabilitation Center, Bilbao, Spain Barcelona day hospital CEMCAT Shepherd Center Atlanta Queen's University St. Louis University	NA	NA	NA	Completed	2016	Neurology	Procedure	Non-randomized	NA	Adult, Older Adult	ND	Yes
2009-015712-17	NCT00977938		G080186	A prospective, multi-center, randomized, double-blind trial to assess the effectiveness and safety of 12 versus 30 months of dual antiplatelet therapy (DAPT) in subjects undergoing percutaneous coronary intervention (PCI) with either drug-eluting stent (DES) or bare metal stent (BMS) placement for the treatment of coronary artery lesions.	DAPT Study	Yes 2015	Yes	DOI: 10.1016/j.jacc.2017.09.011	No	No	Journal of the American College of Cardiology	2017	16.834	6 to 20	Yes	HCRI (Baim Institute for Clinical Research)	Research Institutes	USA	International	2010	2010-03-10			For-Profit Organization	ND	Abbott Boston Scientific Corporation Bristol-Myers Squibb Sanofi-Synthelabo Cordis Corporation Eli Lilly and Company Daiichi Sankyo, Inc. Medtronic	Abbott Boston Scientific Corporation Bristol-Myers Squibb Cordis Corporation Daiichi Sankyo, Inc. Eli Lilly and Company Medtronic Sanofi-Synthelabo	NA	Amgen, Abbott, Boston Scientific, Boehringer Ingelheim, Biotronik, Corvia	Completed	2014	Cardiology	Medicinal Product	controlled, randomized	IV	Male, Female, Adults, Elderly	5	Yes
	ACTRN12611000477921	NCT01020916		A multi-centre randomised, parallel group, assessor-blinded clinical trial to compare all-cause mortality between a target temperature management of 33 degrees Celsius versus a target temperature management of 36 degrees Celsius after out-of-hospital cardiac arrest		No	Yes	DOI: 10.1186/s13054-017-1729-7	No	No	BMC Critical Care	2017	NA	NA	Yes	Helsingborg Hospital	Hospital	Sweden	International	2010	2011-05-09			Non-profit organization	NA	ND	NA	Swedish Heart and Lung Foundation, Swedish Heart and Lung Foundation	Swedish Heart-Lung Foundation and others	Completed	2013	Cardiology/Vascular Diseases	Procedure	controlled, randomized, blinded, parallel	ND	Adult, Older Adult, males, females	1	Yes
	NCT01020916	TTM-1		Target Temperature Management After Cardiac Arrest		No Results Available	Yes	DOI: 10.1186/s13054-017-1729-7	No	Yes	Critical Care	2017	6.425	6 to 20	Yes	Helsingborgs Hospital	Hospital	Sweden	International	2010	November 26, 2009			Non-profit organization	NA	Scandinavian Critical Care Trials Group Copenhagen Trial Unit, Center for Clinical Intervention Research Lund University The George Institute for Global Health, Australia	NA	NA	Swedish Heart–Lung Foundation, Arbetsmarknadens Försäkringsaktiebolag Insurance Foundation, Swedish Research Council, Region Skåne (Sweden), National Health Service (Sweden), Thelma Zoega Foundation, Krapperup Foundation, Thure Carlsson Foundation, Hans-Gabriel and Alice Trolle-Wachtmeister Foundation for Medical Research, Skåne University Hospital, TrygFonden (Denmark), and European Clinical Res…	Completed	2013	Cardiology	Procedure	Randomized	NA	Adult, Older Adult	1	Yes
	NCT02908308	TTM-2		Targeted Hypothermia Versus Targeted Normothermia After Out-of-hospital Cardiac Arrest (TTM2) - A Randomised Clinical Trial		No										Helsingborgs Hospital	Hospital	Sweden	International	2017	September 20, 2016			Non-profit organization	NA	Lund University Region Skåne - Skånevård SUND Copenhagen Trial Unit, Center for Clinical Intervention Research Clinical Trials Sweden, Forum South Integrated Biobank of Luxembourg	Lund University Region Skåne - Skånevård SUND Copenhagen Trial Unit, Center for Clinical Intervention Research Clinical Trials Sweden, Forum South Integrated Biobank of Luxembourg	NA	NA	Ongoing		Cardiology	Procedure	Randomized	NA	Adult, Older Adult	1	Yes
	NCT02317939	100.01		Home Monitoring of Patients With Rheumatoid Arthritis - an eHealth Development Study		No Results Available	No									Henrik Gudbergsen|Charles University, Czech Republic|Region Capital Denmark|Parker Research Institute	University	Denmark	International	2014	December 17, 2014			Non-profit organization	NA	Charles University, Czech Republic Region Capital Denmark	Charles University, Czech Republic Region Capital Denmark	NA	NA	Ongoing		Musculoskeletal diseases	Behavior	Randomized	NA	Adult, Older Adult	1	Yes
	NCT02907242	RATIO37		Revealed Versus Concealed Cerebroplacental Ratio		No Results Available	Yes	DOI: 10.1136/bmjopen-2016-014835	Yes	Yes	BMJ Open	2017	2.413		Yes	Hospital Clinic of Barcelona	Hospital	Spain	International	2016	September 20, 2016	Grant agency	International	Non-profit organization	NA	Erasmus+ Programme of the European Union (Framework Agreement number: 2013-0040)	NA	NA	ni	Ongoing		Gynecology	Procedure	Randomized	NA	Adult	1	Yes
2010-019783-37			MZ10-NETR-RadvanMartin	Two doses of albumin after large paracentesis in cirrhotics with refractory ascites: a randomized study												Hospital Trebic	Hospital	Czech Republic	National	2010	2010-05-12	ND	ND	ND	ND	NA	ND	NA	NA	Ongoing		Gastroenterology	Medicinal Product	controlled, randomized	III/IV	Male, Female, Adults, Elderly	1	No
	NCT03068988			Mesenchymal Stem Cells in the Reconstruction Surgery of the Supraspinatus Muscle Lesions												Hospital Znojmo	Hospital	Czech Republic	National	2012	March 3, 2017	Hospital	ND	Non-profit organization	NA	Sponsor	NA	ND	NA	Ongoing		Trauma	Surgery	Randomized	IV	Adults, Male, Female	1	No
	NCT01418755	NT12057		Study of Platelet-rich Plasma in Treating Patients With Tibiofemoral Cartilage Degeneration		No Results Available	No									Hospital Znojmo	Hospital	Czech Republic	National	2009	August 17, 2011	Grant agency	National	Non-profit organization	NA	ND	NA	NA	IGA MZCR	Completed	2011	Musculoskeletal diseases	Medicinal Product	Non-randomized	NA	Adult, Older Adult	1	No
	NCT01391650	DBVSB		Stability of the Knee Joint After Single and Double Bundle Anterior Cruciate Ligament Reconstruction		No Results Available	No									Hospital Znojmo|Masaryk University	Hospital	Czech Republic	National	2010	July 12, 2011	University		Non-profit organization	NA	Masaryk University	NA	NA	NA	Completed	2011	Trauma	Procedure	Randomized	NA	Adult	1	No
2013-003265-34			EMN11/HO114	Pomalidomide combined with Carfilzomib and Dexamethasone (PCd) for induction and consolidation followed by Pomalidomide combined with Dexamethason vs Pomalidomide maintenance for patients with Multiple Myeloma in progression after prior 1st line treatment with Lenalidomide and Bortezomib.												HOVON Foundation	Foundation	Netherlands	International	2015	2015-10-07	Grant agency	International	Both	Dutch cancer society, Celgene International, Onyx Pharmaceuticals	NA	Celgene International Dutch Cancer Society Onyx Pharmaceuticals	NA	NA	Ongoing		Oncology	Medicinal Product	controlled, randomized	II	Male, Female, Adults, Elderly	5	Yes
2009-017903-28	NCT01208766		HO95MM	A randomized phase III study to compare Bortezomib, Melphalan, Prednisone (VMP) with High Dose Melphalan followed by Bortezomib, Lenalidomide, Dexamethasone (VRD) consolidation and Lenalidomide maintenance in patients with newly diagnosed multiple myeloma.		No	No									HOVON Foundation	Foundation	Netherlands	International	2010	2011-08-26	Grant agency	International	Non-profit organization	HOVON foundation	European Myeloma Network GIMEMA (Italian Group for Adult Hematologic Diseases) DSMM (Deutsche Studiengruppe Multiples Myelom) NMSG (Nordic Myeloma Study Group) Central European Myeloma Study Group	NA	NA	NA	Ongoing		Oncology	Medicinal Product	Non-randomized	III	Patients, Adults, Male, Female	6	Yes
ND	ISRCTN35618458	ND		Pain IN EArly phase of Pediatric Pancreatitis (PINEAPPLE) trial: a cohort study	PINEAPPLE											Hungarian Academy of Sciences	Research Institutes	Hungary	International	2015	2015-02-12			Non-profit organization	NA	NA	NA	Hungarian Pancreatic Study Group	NA	Ongoing		Pain/Pediatrics	Surgery	Non-randomized	ND	patients children	ND	yes
ND	ISRCTN89664974	ND		Analysis of Pediatric Pancreatitis (APPLE): a cohort study	APPLE											Hungarian Academy of Sciences	Research Institutes	Hungary	International	2015	2015-02-12			Non-profit organization	NA	NA	Hungarian Pancreatic Study Group	Hungarian Pancreatic Study Group	NA	Ongoing		Gastroenterology/Pediatrics	Surgery	Non randomized, Cohort study	ND	patients children	ND	yes
	NCT01858194	GCO 13-1462		REnal Sympathetic dEnervaTion as an a Adjunct to Catheter-based VT Ablation (RESET-VT)		No	No									Icahn School of Medicine at Mount Sinai	University	USA	International	2013	May 21, 2013			Non-profit organization	NA	Sponsor	ND	NA		Completed	2017	Nephrology	Device	Randomized	NA	Adult, Older Adult	1	Yes
	NCT01747837	12-02-213		REnal SympathetiC Denervation to sUpprEss Tachyarrhythmias in ICD Recipients (RESCUE)												Icahn School of Medicine at Mount Sinai	University	USA	International	2012	December 12, 2012			Non-profit organization	NA	Sponsor	ND	NA	NA	Ongoing		Nephrology	Device	Randomized	NA	Adult, Older Adult	1	Yes
	NCT01635998	GCO 12-1465		Adjunctive Renal Denervation to Modify Hypertension and Sympathetic Tone as Upstream Therapy in the Treatment of Atrial Fibrillation		No										Icahn School of Medicine at Mount Sinai	University	USA	International	2012	July 10, 2012			Non-profit organization	NA	Sponsor	NA	NA	NA	Ongoing		Cardiology	Device	Randomized	NA	Adult, Older Adult	1	Yes
	NCT01628172	GCO 11-0965		Renal Sympathetic Denervation for the Management of Chronic Hypertension		No	Yes	doi: 10.1038/kisup.2013.77	No	no	Kidney International Supplements	2013	0.606	0 to 5	No	Icahn School of Medicine at Mount Sinai	University	USA	International	2011	June 26, 2012			Both	NA	Biosense Webster, Inc.	NA	NA	ni	Completed	2014	Cardiology	Device	Randomized	NA	Adult, Older Adult	2	No
2006-000607-42			KN-1/06	Treatment of borderline changesin protocol biopsy 3 months after renal transplantation												IKEM	Research Institutes	Czech Republic	National	2006	2006-02-08	ND	ND	ND	ND	NA	ND	NA	NA	Ongoing		Renal - Nephrology/Immunology	Medicinal Product	controlled, randomized	IV	Patients, Male, Female, Adults and Elderly	1	No
2006-000490-29			No.1, 1.1.2006	Effect of 3-week AT-1 receptor blockade on insulin resistance in relation to endocrine activity of adipose tissue in patients with insulin resistance												IKEM	Research Institutes	Czech Republic	National	2006	2006-02-01	ND	ND	ND	ND	NA	ND	NA	NA	Ongoing		Metabolic diseases	Medicinal Product	controlled, randomized	II	Patients, Male, Adults	1	No
2009-011106-42			2008MZ09B	Aditive effects of omega-3 polyunsaturated fatty acids and pioglitazone in the treatment of type 2 diabetes mellitus	MEPIO											IKEM	Research Institutes	Czech Republic	National	2009	2009-05-26	ND	ND	ND	ND	NA	ND	NA	NA	Ongoing		Metabolic diseases	Medicinal Product	controlled, randomized	IV	Male, Female, Adults, Elderly	1	No
2012-001390-88	NCT01690091		NT13034	Cardioprotective and metabolic effects of metformin in patients with heart failure and diabetes		No	No									IKEM	Research Institutes	Czech Republic	National	2012	2012-03-28	Grant agency	National	Non-profit organization	Institute for Clinical and Experimental Medicine, Ministry of Health	ND	Institute for Clinical and Experimental Medicine Ministry of Health	NA	NA	Ongoing		Metabolic diseases	Medicinal Product	conrolled, randomized	IV	Male, Female, Adults, Elderly	1	No
2014-005407-24			KKIKEM	Effect of early administration of eplereAoI in patients after acute myocardial infarction	REMODEL-AMI											IKEM	Research Institutes	Czech Republic	National	2015	2015-02-06	Research Organization		Non-profit organization	IKEM PRAGUE	NA	IKEM PRAGUE	NA	NA	Ongoing		Cardiology	Medicinal Product	controlled, randomized	III	Male, Female, Adults, Elderly	1	No
2010-024175-58			kardioIKEM2010	Comparison of two treatment options for hypertension in heart transplant recipients												IKEM	Research Institutes	Czech Republic	National	2011	2011-04-13	Research Organization		Non-profit organization	IKEM	NA	IKEM	NA	NA	Ongoing		Cardiology/Vascular Diseases	Medicinal Product	controlled, randomized	IV	Adults, Male, Female	1	No
2013-004934-14			EMASPK01	EVEROLIMUS VERSUS MYCOPHENOLIC ACID IN SIMULTANEOUS PANCREAS AND KIDNEY TRANSPLANTATION TO EVALUATE THE DIFFERENCES IN RETINAL NEOVASCULARIZATION IN PATIENTS WITH DIABETIC RETINOPATHY AND KIDNEY TRANSPLANTATION TO EVALUATE THE DIFFERENCES IN RETINAL NEOVASCULARIZATION IN PATIENTS WITH DIABETIC RETINOPATHY	EMA-SPK											IKEM	Research Institutes	Czech Republic	National	2014	2014-01-03	Research Organization		Non-profit organization	Institut klinické a experimentální medicíny	NA	Institut klinické a experimentální medicíny	NA	NA	Ongoing		Trauma	Medicinal Product	controlled, randomized	IV	Male, Female, Adults	1	No
2007-007546-36			NaHCO3	Sodium Bicarbonate for Prevention of Contrast-Induced Nephropathy in Diabetic Patients with Renal Insufficiency			No (not clear)									IKEM	Research Institutes	Czech Republic	National	2008	2008-01-24	ND	ND	ND	ND	NA	ND	NA	NA	Completed	2013	Renal and Urogenital	Medicinal Product	controlled, randomized	IV	Male, Female, Aduls, Elderly	1	No
2012-001638-33			IKEM-CEM-01	Cholesterol 7alpha-hydroxylase polymorphism as a predictor cholesterolemia responsiveness												IKEM	Research Institutes	Czech Republic	National	2012	2012-05-11	Research Organization		Non-profit organization	Institute for Clinical and Experimental Medicine	NA	Institute for Clinical and Experimental Medicine Ministry of Health	NA	NA	Ongoing		Nutrition, Metabolic Diseases	Medicinal Product	AoI	III	Male, Female, Adults	1	No
	NCT03582878	SiroMMFStudy 1		Sirolimus vs Mycophenolate With Tacrolimus in Simultaneous Pancreas and Kidney Transplantation		No	No									IKEM	Research Institutes	Czech Republic	National	2004	July 11, 2018	Research Organization		Non-profit organization	NA	Sponsor	NA	NA	NA	Ongoing		Metabolic disease	Medicinal Product	Randomized	IV	Adult, Older Adult	1	No
	NCT03332862			Acute Efficacy of Point-by-point Radiofrequency Ablation for Pulmonary Vein Isolation in Patients With Atrial Fibrillation: a Randomized Comparison of Continuous Versus Discontinuous Design of Encircling Lesions	CDAF											IKEM Institute for Clinical and Experimental Medicine	Research Institutes	Czech Republic	National	2017	November 6, 2017	University	ND	Non-profit organization	NA	Charles University, Czech Republic 3rd Department of Internal Medicine - Cardiology	NA	NA	NA	Ongoing		Cardiology	Procedure	Randomized	NA	Adults, Senior, Male, Female	1	No
	NCT03104036			Faecal Bacteriotherapy for Ulcerative Colitis	FACTU											IKEM Institute for Clinical and Experimental Medicine	Research Institutes	Czech Republic	National	2017	April 7, 2017	Government organization	ND	Non-profit organization	NA	Institute of Animal Physiology and Genetics Academy of Science Czech Republic	NA	NA	NA	Ongoing		Gastroenterology	Medicinal Product	Randomized	II	Adults, Senior, Male, Female	9	No
	NCT03356067			A Randomized, Sham and Cross-Over-Controlled Trial of Per-oral Endoscopic Pyloromyotomy (G-POEM) in Patients With Refractory Gastroparesis												IKEM Institute for Clinical and Experimental Medicine	Research Institutes	Czech Republic	National	2017	November 29, 2017	Hospital	ND	Non-profit organization	NA	Universitätsklinikum Hamburg-Eppendorf Katholieke Universiteit Leuven King's College Hospital NHS Trust Klinikum Augsburg Cliniques universitaires Saint-Luc- Université Catholique de Louvain Karolinska Institutet University of Amsterdam University Hospital, Trnava Rigshospitalet, Denmark Comenius University Pavol Jozef Safarik University University of Chicago University of Cluj Napoca Charles Uni…	NA	NA	NA	Ongoing		Gastroenterology	Procedure	Randomized	NA	Adults, Senior, Male, Female	2	Yes
	NCT03166436			Radiofrequency Ablation Plus Stenting Versus Stenting Alone for Treatment of Malignant Biliary Obstruction												IKEM Institute for Clinical and Experimental Medicine	Research Institutes	Czech Republic	National	2017	May 25, 2017	Research Organization	ND	Non-profit organization	NA	Sponsor	NA	NA	NA	Ongoing		Oncology	Procedure	Randomized controlled	NA	Adults, Senior, Male, Female	1	No
	NCT02474147	G251		Processed Meat and Brain Regions Related to Reward and Addiction		No Results Available	No									IKEM Institute for Clinical and Experimental Medicine	Research Institutes	Czech Republic	National	2015	June 17, 2015	Research Organization		Non-profit organization	NA	Sponsor	ND	NA	NA	Ongoing		Metabolic diseases	Nutrition	Randomized	NA	Adult, Older Adult	1	No
	NCT02922049	16-27648A|G280		pCLE in the Detection of Esophageal and Gastric Lesions and Intestinal Metaplasia or Dysplasia in Patients After Endoscopic Treatment of BORN		No Results Available	No									IKEM Institute for Clinical and Experimental Medicine	Research Institutes	Czech Republic	National	2016	October 3, 2016	Grant agency	National	Non-profit organization	NA	Ministry of Health	ND	NA	NA	Ongoing		Gastroenterology	Diagnostic	Non-randomized	NA	Adult, Older Adult	1	No
	NCT01946347	G981		Endothelial Function in Patients With Type 2 Diabetes Versus Healthy Subjects		No Results Available	No									IKEM Institute for Clinical and Experimental Medicine	Research Institutes	Czech Republic	National	2013	September 19, 2013	Research Organization		ND	NA	Sponsor	NA	NA	NA	Completed	2015	Metabolic diseases	Diagnostic	Non-randomized	NA	Adult, Older Adult	1	No
	NCT01572402	5206		Postprandial Insulin Secretion, Oxidative Stress and Gastrointestinal Peptides in Patients With Type 2 Diabetes Versus Healthy Subjects		No Results Available	Yes	DOI: 10.1371/journal.pone.0107561	Yes	Yes	Plos ONE	2014	3.234	0 to 5	Yes	IKEM Institute for Clinical and Experimental Medicine	Research Institutes	Czech Republic	National	2012	April 6, 2012	Grant agency	National	Non-profit organization	NA	ND	NA	NA	Ministry of Health, Czech Republic, and the Grant Agency of Charles University	Completed	2012	Metabolic diseases	Behavior	Non-randomized	NA	Adult, Older Adult	1	No
	NCT01277471	3142|NT/11238-4		Effect of Meal Frequency on Insulin Resistance in Subjects With Type 2 Diabetes		No Results Available	Yes	DOI: 10.1007/s00125-014-3253-5	Yes	Yes	Diabetologia	2014	6.671	6 to 20	Yes	IKEM Institute for Clinical and Experimental Medicine	Research Institutes	Czech Republic	National	2010	January 17, 2011	Grant agency	National	Non-profit organization	NA	ND	NA	NA	Ministry of Health, Czech Republic, and the Grant Agency of Charles University	Completed	2011	Metabolic diseases	Nutrition	Randomized	NA	Adult, Older Adult	1	No
	NCT00883038	785206		Does a Low-Fat Vegetarian Diet Improve Insulin Resistance in Individuals With Type 2 Diabetes?		No Results Available	Yes	DOI: 10.1016/j.numecd.2016.01.008	Yes	Yes	Nutrition, Metabolism and Cardiovascular Diseases	2016	3.679	0 to 5	Yes	IKEM Institute for Clinical and Experimental Medicine	Research Institutes	Czech Republic	National	2008	April 17, 2009	Grant agency	National	Non-profit organization	NA	ND	NA	NA	IGA MZCR	Completed	2009	Metabolic diseases	Nutrition	Randomized	NA	Adult, Older Adult	1	No
	NCT01011062	CDS01		Effect of Acute Angiotensin Receptor Blockade on Insulin Resistance and Selected Cytokines in Adipose Tissue in Type 2 Diabetes	null	No	No									IKEM Institute for Clinical and Experimental Medicine|Ministry of Health, Czech Republic	Research Institutes	Czech Republic	National	2004	November 11, 2009	Grant agency	National	Non-profit organization	NA	Ministry of Health, Czech Republic	NA	NA	NA	Completed	2009	Metabolic diseases	Medicinal Product	Allocation: Randomized	ND	Male 18 Years to 70 Years (Adult, Senior)	1	No
	NCT02503566	KKIKEM		Assessment of Cardiac Allograft Vasculopathy by Optical Coherence Tomography		No Results Available	No									IKEM Institute for Clinical and Experimental Medicine|St. Anne	Research Institutes	Czech Republic	National	2014	July 21, 2015	Hospital		Non-profit organization	NA	St. Anne Hospital	St. Anne Hospital	NA	NA	Unknown status		Cardiology	Device	Non-randomized	NA	Adult, Older Adult	2	No
	NCT02834221	ULTRA-FAST		Ultrasound-guided Femoral Vein Accessibility, Safety and Time for Atrial Fibrillation Treatment (ULTRA-FAST)		No	Yes	DOI: 10.1093/europace/eux175	Yes		EP Europace European Journal of Pacing, Arrhythmias and Cardiac Electrophysiology	2017	5.231	0 to 5	Yes	Institute for Clinical and Experimental Medicine	Research Institutes	Japan	International	2016	July 15, 2016			Non-profit organization	NA	Sponsor	ND	NA	ni	Completed	2016	Cardiology	Device	Randomized	NA	Child, Adult, Older Adult	3	Yes
ND	ISRCTN61915183	ND		A prospective, randomized trial comparing the use of controlled limited formula (CLF) to a standard approach (SA) for efficiency and duration of breastfeeding in neonates.			Yes	DOI: 10.1371/journal.pone.0150053	Yes	Yes	Plos ONE	2016	2.806	0 to 5	Yes	Institute for the Care of Mother and Child	Disease specific organization	Czech Republic	National	2013	2015-09-07	Grant agency	National	Non-profit organization	NA	NA	The Charles University Research Development Schemes	The Charles University Research Development Schemes	The Charles University Research Development Schemes	Completed	2015	Neonatology	Surgery	Randomised controlled	ND	patients, neonate	1	no
	NCT03111329			A Prospective, Randomized and Controlled Trial Comparing the Role of no Gastric Residual ASSessment and Standard Gastric Residual Measurement for the Achievement of Full Enteral Feeding in Preterm Infants	GRASS											Institute for the Care of Mother and Child, Prague, Czech Republic	Disease specific organization	Czech Republic	National	2017	April 12, 2017	Hospital	ND	Non-profit organization	NA	Coombe Women and Infants University Hospital	NA	NA	NA	Ongoing		Neonatology	Procedure	Randomized	NA	Child, Male, Female	1	Yes
2007-004410-13	NCT00651040		3401	A PROSPECTIVE, RANDOMISED, ASSESSOR-BLIND, MULTICENTER STUDY OF EFFICACY AND SAFETY OF COMBINED TREATMENT OF METHOTREXATE + GLUCOCORTICOIDS VERSUS GLUCOCORTICOIDS ALONE IN PATIENTS WITH POLYMYOSITIS AND DERMATOMYOSITIS.	PROMETHEUS	Yes 2016	No									Institute od Rheumatology Prague	Disease specific organization	Czech Republic	National	2008	2007-10-25	University	ND	Non-profit organization	ND	Karolinska Institutet	NA	NA	NA	Ongoing		Dermatology	Medicinal Product	controlled, randomized	III	Male, Female, Adults, Elderly	2	Yes
2010-018289-21			EndoIGA2010	Clinical, laboratory and ultrasound markers for the prediction of the response on the pulse-dose treatment by intravenous glucocorticoids in patients with endocrine orbitopathy												Institute of Endocrinology	Disease specific organization	Czech Republic	National	2010	2010-01-26	ND	ND	ND	ND	NA	ND	NA	NA	Ongoing		Immunology	Medicinal Product	AoI	IV	Adults, Male, Female	1	No
	ACTRN12612000309886	Nil		Pharmacological antilipolysis by Acipimox administration during exercise further increases plasma adrenocorticotropin(ACTH) in bulimic patients		No	Yes	DOI: 10.1016/j.regpep.2012.12.010	Yes	Yes	Regulatory Peptides	2012	NA (2017), 1,813 (2015)	0 to 5	Yes	Institute of Endocrinology	Disease specific organization	Czech Republic	National	2008	2012-03-20	Grant agency	National	Non-profit organization	NA	NA	IGA MZ ČR	IGA MZ ČR	ni	Completed	n.i.	Psychiatry/Psychology	Medicinal Product	controlled, randomized	ND	Adult, female	1	Yes
	ACTRN12611000955910	Nil		Antilipolytic drug Acipimox during short-term exercise further increases plasma neuropeptide Y levels in patients with bulimia nervosa compared with healthy women: the role of lipolysis		No	Yes	doi: 10.1186/1743-7075-8-81	Yes	Yes	Nutrition & Metabolism	2011	2.974	0 to 5	Yes	Institute of Endocrinology	Disease specific organization	Czech Republic	National	2008	2011-09-06	Grant agency	National	Non-profit organization	NA	NA	NA	IGA MZ ČR	IGA MZ ČR	Completed	n.i.	Psychiatry/Psychology	Medicinal Product	controlled, randomized	ND	Adult, female	1	Yes
2011-002667-14			UHKT-RLP/2011	Effect of vaccination in patients with recurrent respiratory papillomatosis– can we improve the quality of life of these patients?												Institute of Hematology and Blood Transfusion	Disease specific organization	Czech Republic	National	2011	2011-06-30	University	ND	Non-profit organization	Institute of Hematology and Blood Transfusion	NA	Medical Healthcom Prague Na Homolce Hospital	NA	NA	Ongoing		Infectious diseases	Medicinal Product	AoI	III	Male, Female, Adults, Elderly	1	No
	NCT01375868	UHKT-RLP/2011|2011-002667-14		Effect of Vaccination in Patients With Recurrent Respiratory Papillomatosis		No Results Available	No									Institute of Hematology and Blood Transfusion, Czech Republic	Disease specific organization	Czech Republic	National	2011	June 17, 2011	Hospital		Both	NA	Medical Healthcom Prague Na Homolce Hospital	NA	NA	NA	Ongoing		Pulmonary/Respiratory Diseases	Medicinal Product	Non-randomized	III	Adult, Older Adult)	1	No
	NCT02329080	IELSG42		New Combination of Chemoimmunotherapy for Systemic B-cell Lymphoma With Central Nervous System Involvement	null											International Extranodal Lymphoma Study Group (IELSG)	Disease specific organization	Switzerland	International	2014	December 31, 2014		ND	Non-profit organization	NA	Sponsor	NA	NA	NA	Ongoing		Oncology	Medicinal Product	Non-randomized	II	All 18 Years to 70 Years (Adult, Senior)	3	Yes
2004-003854-25			1/2004	Individuální úprava dávkového režimu vysokodávkového busulfanu (HD-BUSU) u nemocných před transplantací krvetvorných buněk jako prevence toxicity.												Interní grantová agentura, Ministerstvo zdravotnictví ČR, Lékařská fakulta v Hradci Králové Univerzity Karlovy v Praze (centrum)	University	Czech Republic	National	2004	2005-01-14	Grant agency	National	Non-profit organization	IGA MZ	NA	NA	NA	NA	Ongoing		Oncology	Medicinal Product	controlled, ND	IV	Male, Female, Adults	1	No
	NCT01547208			Does Timing of VT Ablation Affect Prognosis in Patients With an Implantable Cardioverter-defibrillator?	PARTITA	No										IRCCS San Raffaele	Hospital	Italy	International	2012	March 7, 2012			Non-profit organization	NA	Sponsor	NA	NA	NA	Ongoing		Cardiology	Procedure	Randomized	NA	Adult, Older Adult	1	Yes
2012-004053-88	NCT02684708		EuroNet-PHL-C2	EuroNet-Paediatric Hodgkin’s Lymphoma Group Second International Inter-Group Study for Classical Hodgkin’s Lymphoma in Children and Adolescents		No	No									Justus-Liebig-University Giessen	University	Germany	International	2015	2015-05-14	Grant agency	International	Non-profit organization	Deutsch Krebshilfe e.V./Dr. Mildred Scheel Foundation	Deutsche Krebshilfe e.V., Bonn (Germany) Euronet Worldwide	NA	NA	NA	Ongoing		Oncology	Medicinal Product	controlled,randomised,open	III/IV	Children, Adolescents, Under 18, Male ,Female	58	Yes
	NCT01315938	2009-015957-20		Abatacept Treatment in Polymyositis and Dermatomyositis	ARTEMIS	No	No									Karolinska Institutet	Research Institutes	Sweden	International	2011	March 16, 2011			Non-profit organization	NA	Institute of Rheumatology, Prague, Czech Republic King's College Hospital NHS Trust	ND	NA	NA	Unknown status		Dermatology	Medicinal Product	Allocation: Randomized	II	All 18 Years to 80 Years (Adult, Senior)	1	Yes
2006-000078-65			Rituximab	Rituximab in the Treatment of Refractory Adult and Juvenile Dermatomyositis (DM) and Adult Polymyositis (PM)	Rituximab											Karolinska University Hospital	Hospital	Sweden	International	2007	2007-10-18	ND	ND	ND	ND	NA	ND	NA	NA	Ongoing		Dermatology	Medicinal Product	controlled, randomized	II	Male, Female, Children, Adolescents, Under 18, Adults, Elderly	1	Yes
2009-015957-20				Abatacept treatment in polymyositis and dermatomyositis												Karolinska University Hospital	Hospital	Sweden	International	2010	2010-09-17	ND	ND	ND	ND	NA	ND	NA	NA	Ongoing		Dermatology	Medicinal Product	randomized	II	Male, Female, Adults, Elderly	1	Yes
2010-021258-20	NCT01288352	ISRCTN04708680		Early treatment of Atrial fibrillation for Stroke prevention Trial (EAST)		No	Yes	DOI: 10.1016/j.ahj.2013.05.015	No	No	American Heart Journal	2013	4.171		Yes	Kompetenznetz Vorhofflimmern e.V. (AFNET)	Disease specific organization	Germany	International	2011	2011-09-19	Grant agency	International	Both	Kompetenznetz Vorhofflimmern e.V. (AFNET e.V.)	Deutsches Zentrum für Herz-Kreislauf-Forschung (DZHK) Sanofi Abbott	German Atrial Fibrillation Network (Germany)	German Atrial Fibrillation Network (Germany)	Sanofi	Ongoing		Cardiology/Vascular Diseases	Medicinal Product	controlled, randomized,open,parallel group	IV	Patients,Specific vulnerable populations, Adults, Eldery, Male, Female	6	Yes
2015-003997-33	ISRCTN17309850	NCT02618577	NOAH-AFNET6	Non-vitamin K antagonist Oral anticoagulants in patients with Atrial High rate episodes												Kompetenznetz Vorhofflimmern e.V. (AFNET) [Atrial Fibrillation NETwork]	Disease specific organization	Germany	International	2016	2017-03-08			For-Profit Organization	Daiichi-Sankyo Europe	Daiichi Sankyo Europe GmbH, Deutsches Zentrum für Herz-Kreislaufforschung	NA	Daiichi Sankyo Europe GmbH, Deutsches Zentrum für Herz-Kreislaufforschung	NA	Ongoing		Cardiology	Medicinal Product	controlled, randomised	III	Elderly, Male, Female	4	Yes
2015-000591-97	NCT02777736		CLSG-CNS-001	Study evaluating relapses in central nervous system in patients with diffuse large B-cell lymphoma treated with chemotherapy with or without CNS prophylaxis. Multicentric, prospective randomized phase III study		No	No									Kooperativní lymfomová skupina, o.s.	Disease specific organization	Czech Republic	National	2015	2015-05-22	Disease specific organization		Non-profit organization	Czech Lymphoma Study Group, Czech Ministry of Public Health	ND	Czech Lymphoma Study Group Czech Ministry of Public Health	NA	NA	Ongoing		Oncology	Medicinal Product	controlled, randomized	III	Male, Female, Adults, Elderly	6	No
2009-012431-15			KNL:URO-2009/1	Therapeutic Use of Botulinum-A toxin in Neurogenic Detrusor Overactivity in Patient after Spinal Cord Injury and Multiple Sclerosis. A Prospective, Open Study with Comparison of Suburothelial and Intradetrusor Application of 300 U of Botox®.												Krajská nemocnice Liberec, a.s.	Hospital	Czech Republic	National	2010	2009-12-02	ND	ND	ND	ND	NA	ND	NA	NA	Ongoing		Neurology	Medicinal Product	randomized	III	Male, Female, Adolescents, Under 18, Adults, Elderly	1	No
2012-005599-33			AMSC-BDT-001	Utilization of Autologous Multipotent Mesenchymal Stem Cells in the Management of the Large Skeletal Defects during Revision Total Hip Arthroplasty: a Prospective, Non-randomized, Open-Label Study to Assess the Safety and the Efficacy.			No									Lékařská fakulta Univerzity Karlovy v Hradci Králové	University	Czech Republic	National	2013	2013-02-04	Grant agency	National	Non-profit organization	IGA MZ ČR	NA	IGA MZ CR	NA	NA	Completed	2016	Trauma	Medicinal Product	AoI	II	Male, female, adults	1	No
ND	ISRCTN86750102	NCT00375258	HTA 06/303/20; HTA 09/102/01; SLCTR/2007/008	CRASH2 Trial, a large randomised placebo-controlled trial among trauma patients with significant haemorrhage of the effects of an antifibrinolytic treatment on death and transfusion requirement	CRASH2	No	Yes	DOI: 10.1186/s13063-016-1750-1	No	No	BMC	2017	NA	NA	Yes	London School of Hygiene and Tropical Medicine (UK)	University	UK	International	2007	2004-09-10			Both	ND	NA	NIHR Health Technology Assessment Programme - HTA (UK), Bupa Foundation (UK), Moulton Charitable trust (UK), London School of Hygiene and Tropical Medicine (UK)	NIHR Health Technology Assessment Programme, BUPA Foundation	UK National Institute for Health Research, BUPA Foundation, Pfizer Inc	Completed	2010	Hematology/Surgery	Medicinal Product	Randomised placebo-controlled trial	ND	patients, adult	ND	yes
2004-001756-36				A multicentre, phase III, open-label, randomized study in patients with advanced follicular lymphoma evaluating the benefit of maintenance therapy with rituximab (Mabthéra® ) after induction of response with chemotherapy plus rituximab in comparison with no maintenance therapy.	PRIMA											LYSA (The Lymphoma Study Association)	Disease specific organization	France	International	2005	2005-09-01	University	ND	ND	ND	ND	ND	NA	NA	Ongoing		Oncology	Medicinal Product	controlled,randomised,open,parallel group	III	Adults, Elderly,Male,Female	not completed	yes
2007-004092-19			EuroNet-PHL-LP1	First international Inter-Group Study for nodular lymphocyte-predominant Hodgkin’s Lymphoma in Children and Adolescents												Martin Luther University of Halle/Wittenberg	University	Germany	International	2009	2010-03-02	Disease specific organization	ND	Non-profit organization	ND	NA	Deutsche Krebshilfe	NA	NA	Ongoing		Oncology	Medicinal Product	AoI	IV	Children, Adolescents, Under 18, Male, Female	2	Yes
2006-000995-33			EuroNet-PHL-C1	First International Inter-Group Study for classical Hodgkin´s Lymfoma in Children and Adolescents												Martin-Luther-University Halle-Wittenberg	University	Germany	International	2006	2007-07-26	Hospital	ND	ND	ND	ND	NA	NA	NA	Ongoing		Oncology	Medicinal Product	controlled, randomized,open,parallel group	IV	Patients,Trial has subjects under 18,Infants and toddlers (28 days-23 months),children, adolescents, Male,Female	3	Yes
	NCT01608126	Medial block II /nalos		Medial Cervical Block for Carotid Endarterectomy Comparison With Standard Method		No Results Available	No									Masaryk Hospital Krajská zdravotní a.s.,Daniel Nalos MD|Daniel Nalos MD,	Hospital	Czech Republic	National	2011	May 30, 2012	Hospital		Non-profit organization	NA	ND	Masaryk Hospital	NA	NA	Completed	2011	Trauma	Procedure	Randomized	NA	Adult, Older Adult	1	No
2017-001264-38			MOU-2017-01	Sequential FDG-PET and Plasma/Tissue miRNA as a Biomarkers of Preoperative Treatment Strategy in Locally Advanced Oesophago-Gastric Cancer			Yes	DOI: 10.1200/JCO.2018.36.4	NA	NA	Journal of clinical Oncology	2018	26.303		NA	Masaryk Memorial Cancer Institute	Hospital	Czech Republic	National	2017	2017-06-09	Grant agency	National	Non-profit organization	Czech health research council	NA	NA	NA	Ministry of Health	Ongoing		Oncology	Medicinal Product	Non-randomized	II	Male, Female, Adults, Elderly	3	No
2007-000776-16			JM-2005-1	Development of Tumor Infiltrating Lymphocytes in Patients with Metastatic melanoma												Masaryk University	University	Czech Republic	National	2007	2007-05-16	ND	ND	ND	ND	NA	ND	NA	NA	Ongoing		Immunology/Oncology	Medicinal Product	controlled, open, ND	II	Patients, Male, Female, Adults	1	No
2009-013406-13			GBM-DC-2009	First Line Therapy of Glioblastoma Multiforme with Surgical Resection, Irradiation Therapy, Temozolomide and Additional Tumour-Lysate Pulsed Dendritic Cell Vaccination. A Feasibility Phase II Study.												Masaryk University	University	Czech Republic	National	2009	2009-08-07	ND	ND	ND	ND	NA	ND	NA	NA	Ongoing		Oncology	Medicinal Product	controlled, randomized	II	Male, Female, Adults, Elderly	1	No
2011-004391-11			RCC-DC-2011	Treatment of metastatic renal cell carcinoma using interleukin-12 secreting dendritic cells. Phase I/II clinical trial.			No									Masaryk University	University	Czech Republic	National	2012	2011-09-14	University		Non-profit organization	Masaryk University	NA	Masaryk University	NA	NA	Completed	n.i.	Oncology	Medicinal Product	controlled, ND	II	Male, Female, Adults, Elderly	2	No
2011-001512-65	NCT01356290		MEMMATCZ	A Phase II study of metronomic and targeted anti-angiogenesis therapy for children with recurrent/progressive medulloblastoma		No	No									Masaryk University	University	Czech Republic	National	2012	2012-04-20	Hospital		Non-profit organization	Masaryk University	ND	Masaryk University	NA	NA	Ongoing		Oncology	Medicinal Product	AoI	III	Male, Female, Infants and toddlers, Children, Adolescents, Under 18, Adults	2	No
	NCT00520585	CS-15-11-2006		Study of Influence of Atorvastatin on the Repolarisation Phase of Cardiomyocytes (ATORVA)	ATORVA	No	No									Masaryk University	University	Czech Republic	National	2007	August 24, 2007	University	ND	Non-profit organization	NA	Sponsor	NA	NA	NA	Unknown status		Cardiology	Medicinal Product	Non-randomized	ND	All 18 Years to 45 Years (Adult)	1	No
	NCT00888758	6042006		Comparison of Biolimus A9 and Everolimus Drug-Eluting Stents in Patients With ST Segment Elevation Myocardial Infarction		No Results Available	No									Masaryk University	University	Czech Republic	National	2009	April 28, 2009	University		Non-profit organization	NA	ND	Masaryk University	NA	NA	Unknown status		Cardiology	Device	Randomized	NA	Adult, Older Adult	1	No
2016-002177-35	NCT03255330		GNB-2015	The Effect of Gabapentin Used as a Preemptive to the Emergence and Development Chronic Neuropathic Pain in Patients After Spinal Cord Trauma (GabaNeuBol)	Gabaneubol	No										Masaryk University	University	Czech Republic	National	2017	August 21, 2017	University		Non-profit organization	NA	Sponsor	ND	NA		Ongoing		Pain	Medicinal Product	Randomized	IV	Adult, Older Adult	1	No
	NCT01764230	Masaryk University		Prevention of Ovarian Function Damage by a GnRH Analogue During Chemotherapy in Hodgkin Lymphoma Patients	OVARONKO	No	Yes	DOI: 10.1093/humrep/den005	Yes	No	Human Reproduction	2008	4.99	0 to 5	No	Masaryk University|Ministry of Health, Czech Republic	University	Czech Republic	National	2004	January 9, 2013	Grant agency	National	Non-profit organization	NA	Ministry of Health, Czech Republic	NA	NA	Grant Agency of the Ministry of Health of the Czech Republic-No. NR/8469-3	Completed	2008	Oncology	Medicinal Product	Non-randomized	ND	Female 18 Years to 35 Years(Adult)	1	No
2015-002584-41			CEPOETA-2015-01	RECURENT NEUROBLASTOMA AND EWING´S SARCOMA: TREOSULPHAN BASED HIGH DOSE CHEMOTHERAPY WITH AUTOLOGOUS PBSC SUPPORT			No									Masarykova univerzita	University	Czech Republic	National	2016	2016-10-24	Hospital		Non-profit organization	Masarykova univerzita	NA	Masarykova univerzita	NA	NA	Completed	n.i.	Oncology	Medicinal Product	AoI	II	Infants and toddlers, Children, Adolescents, Under 18, Adults	2	No
2014-003388-39			KDO_DC1311	COMBINED ANTITUMOR THERAPY WITH EX VIVO MANIPULATED DENDRITIC CELLS PRODUCING INTERLEUKIN-12 IN CHILDREN, ADOLESCENTS AND YOUNG ADULTS WITH PROGRESSIVE, RECURRENT OR PRIMARILY METASTATIC HIGH-RISK TUMORS												Masarykova univerzita	University	Czech Republic	National	2015	2015-03-26	Research Organization		Non-profit organization	Masarykova univerzita	NA	Masarykova univerzita	NA	NA	Ongoing		Oncology	Medicinal Product	AoI	I/II	Male, female, Children, Adolescents, Under 18, Adults	1	No
2014-004473-16			SL001-2.0	Prospective study investigating efficacy of lanreotide on decrease of chemotherapy induced diarrhoea (CID) in patiens with colorectal carcinoma.	STOPRHEA											Masarykův onkologický ústav	Hospital	Czech Republic	National	2016	2016-03-17	University		Non-profit organization	Masarykův onkologický ústav	NA	Masarykuv onkologický ústav	NA	NA	Ongoing		Oncology	Medicinal Product	AoI	III	Male, Female, Adults, Elderly	1	No
2014-005345-50			D-FCH-2014	Diagnostic feasibility and morfological and functional correlation of PET examination in use of [18F]-Fluorocholin inj. in patients with prostate cancer			No									Masarykův onkologický ústav	Hospital	Czech Republic	National	2015	2015-03-03	Hospital		Non-profit organization	Masarykův onkologický ústav	NA	Masarykuv onkologický ústav	NA	NA	Completed	2016	Oncology	Medicinal Product	AoI	II/III	Male, adults, elderly	1	No
	ISRCTN30903446			Finding out the genetic cause of Juvenile Myoclonic Epilepsy	BIOJUME											Maurice Wohl Clinical Neuroscience Institute King's College London	Disease specific organization	UK	International	2017	2017-11-20	Grant agency	International	Non-profit organization	NA	NA	NA	Canadian Institutes of Health Research	NA	Ongoing		Neurology	Surgery	Non-randomized	NA	Male, female, Patients aged 10 to 25 years	ND	yes
	NCT00911508	09-004616 U01HL089709		Catheter Ablation vs Anti-arrhythmic Drug Therapy for Atrial Fibrillation Trial	CABANA	No	Yes	DOI: 10.1016/j.ahj.2018.02.015	No	yes	Americal Heart Journal	2018	NA	IF not known for year 2018	Yes	Mayo Clinic	Hospital	USA	International	2009	June 2, 2009			Both	NA	National Heart, Lung, and Blood Institute (NHLBI) St. Jude Medical Biosense Webster, Inc.	NA	NA	ni	Completed	2017	Cardiology	Medicinal Product	Randomized	NA	Adult, Older Adult	4	Yes
	ACTRN12611000577910	CRG030600046		Influence of hemodialysis, hemodiafiltration and peritoneal dialysis on asymmetric dimethylarginine and markers of oxidative stress in patients with chronic renal failure.			Yes	DOI: 10.1111/j.1525-1594.2009.00872.x	Yes	No	Artificial Organs	2010	2.403	0 to 5	No	Medical School and Teaching Hospital Plzen	University	Czech Republic	National	2007	2011-06-06	Grant agency	National	Non-profit organization	NA	NA	Ministry of health	Ministry of health	ni	Completed	n.i.	Metabolic diseases	Device	controlled, randomized	ND	Adult, males, females	1	Yes
	NCT01475344	FIinTIC		Fibrinogen Concentrate (FGTW) in Trauma Patients, Presumed to Bleed (FI in TIC)		No	No									Medical University Innsbruck	University	Austria	International	2011	November 21, 2011			Non-profit organization	NA	Medizinische Universität Innsbruck	Medizinische Universität Innsbruck	NA	NA	Completed	2015	Trauma	Medicinal product	Randomized	I/II	Adult, Older Adult	1	Yes
	NCT02062697	EK 1148/2011		Lavage of the Uterine Cavity for the Diagnosis of Ovarian and Tubal Carcinoma and Their Premalignant Changes.		No Results Available	No									Medical University of Vienna	University	Austria	International	2012	February 14, 2014			Non-profit organization	NA	ND	Medical University of Vienna	NA	NA	Ongoing		Oncology	Diagnostic	Non-randomized	NA	Adult, Older Adult	1	Yes
	NCT02039388	EK 1766/2013		Lavage of the Uterine Cavity for the Diagnosis of Serous Tubal Intraepithelial Carcinoma		No Results Available	No									Medical University of Vienna	University	Austria	International	2013	January 17, 2014			Non-profit organization	NA	Sponsor	NA	NA	NA	Ongoing		Oncology	Diagnostic	Non-randomized	NA	Adult, Older Adult	1	Yes
2010-023691-33			MEMMAT	A Phase II study of metronomic and targeted anti-angiogenesis therapy for children with recurrent/progressive medulloblastoma	MEMMAT											Medizinische Universität Wien, Universitätsklinik für Kinder- und Jugendheilkunde	University	Austria	International	2011	2015-06-11			Non-profit organization	Medical University of Vienna	NA	Medizinische Universität Wien	NA	NA	Ongoing		Oncology	Medicinal Product	AoI	III	Male, Female, Infants and toddlers, Children, Adolescents, Under 18, Adults	2	Yes
	NCT03434925	17-31909A		Multi Parametric Test Predicting the Risk of Colorectal Neoplasia Recurrence		No										Military University Hospital, Prague	Hospital	Czech Republic	National	2017	February 15, 2018	University		Non-profit organization	NA	Sponsor	ND	NA	NA	Ongoing		Oncology	Diagnostic	No	NA	Adult, Older Adult	1	No
	NCT03052335			The Comparison of the Efficiency of Colon Capsule Endoscopy and Optical Colonoscopy in Patients With Positive Immunochemical Fecal Occult Blood Test												Military University Hospital, Prague	Hospital	Czech Republic	National	2017	February 14, 2017	University	ND	Non-profit organization	NA	Masaryk University Institute for Clinical and Experimental Medicine University Hospital Hradec Kralove	NA	NA	NA	Ongoing		Oncology	Device	Non-randomized	NA	Adults, Senior, Male, Female	1	No
	NCT03242369			Comparison of the Effectiveness of Bowel Preparations in Bowel Cleansing Before Colonoscopy - Prospective, Randomized Study												Military University Hospital, Prague	Hospital	Czech Republic	National	2017	August 8, 2017	University	ND	Non-profit organization	NA	Masaryk University	NA	NA	NA	Ongoing		Gastroenterology	Procedure	Randomized	NA	Adults, Senior, Male, Female	1	No
2004-000242-20		67613327 (ISRCTN)	EURAMOS1	A randomized trial of the European and American Osteosarcoma Study Group to optimaze treatment strategies for respectable osteosarcoma based on histological response to pre-operative chemotherapy			Yes	doi: 10.1093/annonc/mdu526	No	No	Annals of Oncology	2014	13.926	6 to 20	Yes	MRC Clinical Trials Unit, Cancer Division	Disease specific organization	UK	International	2005	2009-10-12			Non-profit organization	ND	NA	NA	European Science Foundation (ESF)	ni	Completed	2008	Oncology	Medicinal Product	controlled, randomized	III	Children, Adolescent, Male, Female	?	Yes
	NCT02023983	KN-11-2013		Verification of the Safety of Early Discharge in Patients After Acute ST-segment Myocardial Infarction		Yes	No									Municipal Hospital Ostrava	Hospital	Czech Republic	National	2013	December 30, 2013	Hospital		Non-profit organization	NA	Sponsor	ND	NA	NA	Completed	2017	Cardiology	Procedure	Randomized	NA	Adult, Older Adult	1	No
	NCT02301819	25-5-14 V2		ExtraCorporeal Membrane Oxygenation in the Therapy of Cardiogenic Shock		No Results Available	Yes	DOI: 10.1002/ejhf.857	Yes	Yes	European Journal of Heart Failure	2017	10.683		Yes	Na Homolce Hospital	Hospital	Czech Republic	National	2014	November 26, 2014	Hospital		Non-profit organization	NA	General University Hospital, Prague University Hospital Pilsen	NA	NA	Agency for the Czech Republic health research	Ongoing		Cardiology	Device	Randomized	NA	Adult, Older Adult	3	No
	NCT01067950	BRD 09/5-J		International, Multicenter, Prospective, Randomized, Parallel Group, Open Label Protocol to Evaluate Safety and Efficacy of Isolated Pancreas Transplantation Compared to Intensive Insulin Therapy in Type 1 Diabetic Patients With Overt Diabetic Nephropathy and Mildly Reduced Renal Function	PANCREAS	No	No									Nantes University Hospital	Hospital	France	International	2010	February 12, 2010		ND	Non-profit organization	NA	Sponsor	NA	NA	NA	Unknown status		Metabolic diseases	Medicinal Product	Allocation: Randomized	III	All 25 Years to 55 Years (Adult)	1	Yes
2015-001639-19			15-29900A	The efficacy of transcranial direct current stimulation (tDCS) in the treatment of depression and brain functional changes compared to venlafaxine.												Národní ústav duševního zdraví	Disease specific organization	Czech Republic	National	2015	2015-05-04	Grant agency	National	Non-profit organization	Agentura pro zdravotnický výzkum České republiky	NA	Agentura pro zdravotnický výzkum Ceské republiky	NA	NA	Ongoing		Psychiatry/Psychology	Medicinal Product	controlled, randomized	IV	Male, Female, Adults	1	No
2012-004579-37			MZ12-PCP-PalenicekTomas-A	Animal and human serotonergic model of schizophrenia: validity evaluated by qEEG and fMRI												National Institute of Mental Health	Disease specific organization	Czech Republic	National	2014	2014-01-02	Grant agency	National	Non-profit organization	Internal Grant Agency of the Czech Ministry of Health	NA	Internal Grant Agency of the Czech Ministry of Health	NA	NA	Ongoing		Psychiatry/Psychology	Medicinal Product	controlled, randomized	I/II	Male, Female, Healthy volunteers, Adults	1	No
	NCT02290418	RYGBvsOLGB		Roux-en-Y Gastric Bypass (RYGB) Versus Omega-Loop Gastric Bypass (OLGB) Safety and Efficacy Short-term Study		No Results Available	No									Nemocnice Břeclav, p.o.	Hospital	Czech Republic	National	2012	November 14, 2014	Hospital		Non-profit organization	NA	ND	Nemocnice Breclav, p.o	NA	NA	Ongoing		Gastroenterology	Procedure	Randomized	NA	Adult	1	No
2016-002606-39			20162020	Resurgence in sternotomy fortified by vitamin D supplementation in cardiac surgery	REINFORCE-D											Nemocnice Na Homolce	Hospital	Czech Republic	National	2016	2016-09-08	Hospital		Non-profit organization	Nemocnice Na Homolce	NA	Nemocnice Na Homolce	NA	NA	Ongoing		Trauma	Medicinal Product	controlled, randomized	IV	Male, Female, Aduls, Elderly	1	No
ND	ISRCTN15960635	ND		Treatment of poor-grade subarachnoid haemorrhage trial 2												Newcastle upon Tyne Hospitals NHS Foundation Trust	hospital	UK	International	2016	2016-09-05	Grant agency	International	Non-profit organization	NA	NA	Efficacy and Mechanism Evaluation Programme	Federal/National Government	NA	Ongoing		Cardiology/Vascular Diseases	Surgery	Randomised controlled	ND	patients, adult	ND	yes
ND	ISRCTN19321911	ND		Surgical Trial In Traumatic intraCerebral Haemorrhage: an international multi-centre pragmatic randomised parallel group trial	STITCH (Trauma)		Yes	DOI: 10.1089/neu.2014.3644	No	Yes	Journal of Neurotrauma	2015	5.19	0 to 5	Yes	Newcastle upon Tyne Hospitals NHS Foundation Trust	Hospital	UK	International	2009	2009-03-27			Non-profit organization	NA	NA	Health Technology Assessment Programme	Health Technology Assessment Programme	National Institute of Health Research (NIHR)	Completed	2014	Trauma	Surgery	Randomised parallel trial	ND	patients, adult	ND	yes
ND	ISRCTN22153967	ND	MRC G0501444/NUTH 3545	Surgical Trial in Lobar Intracerebral Haemorrhage			Yes	DOI: 10.1016/S0140-6736(13)60986-1	No	Yes	The Lancet	2013	NA	NA	Yes	Newcastle upon Tyne Hospitals NHS Trust	Hospital	UK	International	2006	2006-10-11	Grant agency	International	Non-profit organization	NA	NA	Efficacy and Mechanism Evaluation Programme	Efficacy and Mechanism Evaluation Programme	UK Medical Research Council	Completed	2013	Cardiology/Vascular Diseases	Surgery	Randomised parallel	ND	patients, adult	ND	yes
ND	ISRCTN44013133	NCT00389181	1 U01 NS051483-01A1	A randomised trial of unruptured brain arteriovenous malformations		No	Yes	doi: 10.1016/S0140-6736(13)62302-8	No	No	The Lancet	2014	NA	NA	Yes	NIH - National Institute of Neurological Disorders and Stroke (USA)	Disease Specific Organization	USA	International	2006	2006-09-11			Non-profit organization	NA	National Institute of Neurological Disorders and Stroke	National Institutes of Health, National Institute of Neurological Disorders and Stroke	National Institutes of Health,National Institute of Neurological Disorders and Stroke	National Institutes of Health, National Institute of Neurological Disorders and Stroke	Completed	2015	Cardiology/Vascular Diseases	Procedure	Randomised parallel	ND	patients, adult	ND	yes
ND	ISRCTN04561582	ND		Trial on the effect of biventricUlar pacinG in patients with bradycardia prEserved LV functioN, with the aim of Decreasing Heart failure and ATrial fibrillation.	TUGENDHAT		No									Olomouc University Hospital (Czech Rebublic)	Hospital	Czech Republic	National	2008	2011-08-16	Grant agency	National	Non-profit organization	NA	NA	NA	IGA MZ CR	NA	Completed	2015	Cardiology/Vascular Diseases	Surgery	Randomised controlled	ND	patients, adult	1	no
ND	ISRCTN54359610	ND	1-9-2010	In Vino Veritas (IVV): a pilot randomised trial comparing long-term effects of red wine and white wine on the biomarkers of atherosclerosis			Yes	DOI: 10.4149/BLL_2012_037	Yes	Yes	Bratislava Medical Journal	2012	0.472	0 to 5	Yes	Olomouc University Hospital (Czech Republic)	Hospital	Czech Republic	National	2010	2010-12-20	University		Non-profit organization	NA	NA	Olomouc University Hospital	Olomouc University Hospital	ni	Completed	2012	Cardiology/Vascular Diseases	Surgery	Randomised controlled	NA	patients, adult	1	no
2007-003558-27	NCT00524615			Addition of spironolactone in patients with resistant arterial hypertension (ASPIRANT)	ASPIRANT	Yes 2017	No									Olomouc University Hospital and Palacký University School of Medicine, Internal Medicine Dept. I	Hospital	Czech Republic	National	2007	2007-07-13	Disease specific organization	NA	Both	ND	Czech Society of Hypertension Prostejov Hospital Brno University Hospital Olomouc Military Hospital Gedeon Richter Ltd.	NA	NA	NA	Ongoing		Cardiology	Medicinal Product	controlled, randomized	IV	Male, Female, Aduls, Elderly	6	No
	NCT01810224			Graft Patency After FFR-guided Versus Angio-guided CABG (GRAFFITI) Trial		No Results Available	No									Onze Lieve Vrouw Hospital	Hospital	Belgium	International	2013	March 13, 2013	Grant agency	International	Non-profit organization	NA	ND	NA	NA	7th Framework Programme of the European Union	Unknown status		Cardiology	Surgery	Randomized	IV	Adult, Older Adult	1	Yes
2014-001354-42		NCT02831608	IAMI-2014	Influenza vaccination After Myocardial Infarction (IAMI trial). A multicenter, prospective, randomized controlled clinical trial based on national angiography and angioplasty registries												Örebro University Hospital	Hospital	Sweden	International	2014	2017-08-24			Non-profit organization	Örebro University Hospital	ND	NA	NA	NA	Ongoing		Cardiology	Medicinal Product	controlled, randomised	IV	Adults, Elderly, Male, Female	10	Yes
	NCT02836587	UPOL_FTK_001		The Influence of Balance Training on Postural Control in Elderly		No	No									Palacky University	University	Czech Republic	National	2016	July 19, 2016	University		Non-profit organization	NA	Sponsor	ND	NA	NA	Completed	2017	Prevention	Behavior	Randomized	NA	Adult, Older Adult	1	No
	NCT02513693	IGA_LF_2015_012		Effect of Deep Neuromuscular Blockade on Surgical Conditions and Recovery After Robotic Radical Prostatectomy: a Prospective Randomized Study	null	No	No									Palacky University|University Hospital Olomouc|Masaryk Hospital Usti nad Labem	University	Czech Republic	National	2015	August 3, 2015	Grant agency	National	Non-profit organization	NA	University Hospital Olomouc Masaryk Hospital Usti nad Labem	NA	NA	NA	Unknown status		Trauma	Medicinal Product	Allocation: Randomized	IV	Male 19 Years and older (Adult, Senior)	2	No
ND	ISRCTN18186313	ND		A randomised trial of 6 months versus 12 months withdrawal of methotrexate in patients with Juvenile Idiopathic Arthritis (JIA) in clinical remission	MTX-withdrawal-study		Yes	DOI: 10.1001/jama.2010.375	Yes	Yes	JAMA	2010	30.011	20 to 60	Yes	Pediatric Rheumatology International Trials Organisation (PRINTO) (Italy) and Wyeth Pharma	Disease specific organization	Italy	International	2005	2006-02-16	Disease specific organization	International	Both	NA	NA	NA	Pediatric Rheumatology International Trials Organisation	grants from the non-for-profit organizations PRINTO and the “Deutsche Rheuma-Liga, Wyeth Pharmaceuticals	Completed	2008	Musculoskeletal diseases	Medicinal Product	Randomised controlled	ND	patients, adult	ND	yes
	NCT00712218	AGO-OVAR OP.3		Lymphadenectomy In Ovarian Neoplasms		No Results Available	No									Philipps University Marburg Medical Center	Hospital	Germany	International	2008	July 9, 2008			Non-profit organization	NA	German Research Foundation	NA	German Research Foundation	NA	Ongoing		Oncology	Surgery	Randomized	NA	Adult, Older Adult	1	Yes
2013-004127-36			expir1	Offline monitoring of parallel concentrations of intravenously administered anesthetics, opiates and relaxants in breath and in blood during anesthesia - a pilot study	Expirtiva		No									Podřipská nemocnice s poliklinikou, Roudnice n.L., s.r.o	Hospital	Czech Republic	National	2013	2013-11-05	University		Non-profit organization	ICT Prague	NA	NA	NA	NA	Completed	2014	Anesthesiology	Medicinal Product	Non-randomized	IV	Patients, Male, Female, Adults	1	No
2010-023093-39	NCT00427388		SIRS-2-23-04-2010	Steroids In caRdiac Surgery Trial	SIRS TRIAL	No	Yes	DOI: 10.1161/JAHA.117.006057; doi: 10.1016/S0140-6736(15)00273-1	No	No	JAHA (Journal of the American Heart Association)	2017	NA		Yes	Population Health Research Institute	Research Institutes	Canada	International	2011	2012-05-22	Grant agency	International	Non-profit organization	Canadian Institutes of Health Research (CIHR)	Canadian Institutes of Health Research (CIHR)	Sponsor and Canadian Institutes of Health Research (CIHR)		grants from the Canadian Institutes of Health Research	Ongoing		Cardiology	Medicinal Product	controlled, randomized	IV	Male, Female, Adults, Elderly	11	Yes
	NCT01149044	TOTAL Trial		A Trial of Routine Aspiration Thrombectomy With Percutaneous Coronary Intervention (PCI) Versus PCI Alone in Patients With ST-Segment Elevation Myocardial Infarction (STEMI) Undergoing Primary PCI		No Results Available	Yes	DOI: 10.1161/CIRCINTERVENTIONS.115.003414	No	No	Circulation-cardiovascular intervention	2016	6.598	6 to 20	Yes	Population Health Research Institute	Research Institutes	Canada	International	2010	June 23, 2010	Grant agency	International	Both	NA	ND	NA	NA	Medtronic, the Canadian Institutes of Health Research (CIHR), and the Canadian Network and Centre for Trials Internationally	Completed	2015	Cardiology	Procedure	Randomized	NA	Adult, Older Adult	5	Yes
ND	ISRCTN84724990	NCT00463294	MCT-85214; 5999	Coronary artery bypass graft (CABG) off- or on-pump revascularisation study	CORONARY	No	Yes	DOI: 10.1056/NEJMoa1601564	Yes	Yes	The new england journal of medicine	2016	72.406	20 to 60	Yes	Population Health Research Institute (PHRI) (Canada)	Research Institutes	Canada	International	2007	2008-02-04	Grant agency	International	Non-profit organization	NA	ND	NA	Canadian Institutes of Health Research	ni	Completed	2016	Cardiology/Vascular Diseases	Surgery	Randomised controlled	ND	patients, adult	ND	yes
ND	ISRCTN2099304	NCT00552513		Early Versus Delayed Timing of Intervention in Patients With Acute Coronary Syndromes (TIMACS)	TIMACS	Yes 2014	Yes	DOI: 10.1056/NEJMoa0807986	Yes	Yes	The new england journal of medicine	2009	47.05	20 to 60	Yes	Population Health Research Institute (PHRI) (Canada)	Research Institutes	Canada	International	2005	2006-11-27	Grant agency	International	Both	ND	NA	Canadian Institutes of Health Research	Canadian Institutes of Health Research	Canadian Institutes of Health Research, GlaxoSmithKline, Sanofi-Aventis, and Organon NV	Completed	2009	Cardiology/Vascular Diseases	Surgery	Randomised controlled	ND	patients, adult	ND	yes
2007-001493-91	NCT00468923			A LARGE SIMPLE RANDOMIZED TRIAL OF COMBINED CHOLESTEROL MODIFICATION, BLOOD PRESSURING LOWERING IN MIDDLE AGED PEOPLE AT INTERMEDIATE (MODERATE) RISK.	Heart Outcomes Prevention Evaluation (HOPE-3)											Population Health Research Institute, McMaster University/Hamilton Health Sciences	Research Institutes	Canada	International	2007	2009-03-16		ND	Non-profit organization	ND	Sponsor	ND	NA	NA	Ongoing		Cardiology	Medicinal Product	controlled, randomized	IV	Male, Female, Adults, Elderly	5	Yes
2009-010625-39			MZ09-PCP-SosPeter	QEEG cordance and EEG connectivity changes after administration of subanesthetic ketamine doses in depressive disorder patients	AD-KET-QEEG		No									Prague Psychiatric Center	Hospital	Czech Republic	National	2010	2010-02-03	ND	ND	ND	ND	NA	ND	NA	NA	Completed	2012	Psychiatry/Psychology	Medicinal Product	controlled, randomized	III	Male, Female, Adults	1	No
	NCT01885923	ITAREPS 2.0|NT/13292 - 3		A RCT Study in Schizophrenia Relapse Prevention		No Results Available	Yes	DOI: 10.1111/jpm.12251	Yes	Yes	Psychiatric and Mental Health Nursing	2015	1.055	0 to 5	Yes	Prague Psychiatric Center	Hospital	Czech Republic	National	2012	June 25, 2013	Grant agency	National	Non-profit organization	NA	ND	NA	NA	IGA MZCR	Unknown status		Psychiatry/Psychology	Device	Randomized	NA	Adult	1	No
	NCT00712660	ITA-04-2008		ITAREPS Trial: A Prospective Randomized Double-blind Controlled Study in IT-aided Mobile Phone-based Relapse Prevention Program in Schizophrenia		No	Yes	DOI: 10.1097/01.pra.0000416017.45591.c1	Yes	yes	Journal of Psychiatric Practice	2012	1.288	0 to 5	Yes	Prague Psychiatric Center	Hospital	Czech Republic	National	2008	July 10, 2008	Hospital and commercial		Both	NA	Eli Lilly and Company	NA	NA	ni	Completed	2009	Psychiatry/Psychology	Medicinal product	Randomized	NA	Adult	1	No
ND	ISRCTN65259480	ND	IGA MZ CR NS 10368-3	Randomised, open-label study comparing the efficacy of antidepressant monotherapy and antidepressant combinations in the acute treatment of patients with resistant depression	D-REZ-KOMB		No									Prague Psychiatric Center - Ministry of Health (Czech Republic) - Internal Grant Agency	Hospital	Czech Republic	National	2009	2010-09-27	Grant agency	National	Non-profit organization	NA	NA	NA	IGA MZ CR	IGA MZ ČR	Completed	2011	Psychiatry/Psychology	Medicinal Product	Randomised controlled	ND	patients, adult	1	no
ND	ISRCTN05615277	ND	2D06013	Training of cognitive functions in aging population - an interventional single centre controlled trial of effectiveness and use of a memory training program	NPV2TP		No									Prague Psychiatric Center, Ministry of Education, Youth and Sports	Hospital	Czech Republic	National	2007	2010-01-04	Grant agency	National	Non-profit organization	NA	NA	NA	Ministry of Education, Youth and Sports	NA	Completed	2008	Psychiatry/Psychology	Behavior	Non-randomized	ND	Healthy volunteer, senior	1	No
2013-000952-17			NT13403	The Role of mTOR (Mammalian Target of Rapamycin) Signaling Pathway in the Antidepressive Effect of Ketamine in Patients with Depressive Disorder.	D-KET-mTOR		No									Prague Psychiatric Centre	Hospital	Czech Republic	National	2013	2013-03-12	Grant agency	National	Non-profit organization	Internal Grant Agency Ministry of Health	NA	NA	NA	NA	Completed	2015	Psychiatry/Psychology	Medicinal Product	controlled, ND	III	Adults, Male, Female	1	No
2005-000826-22				4 - weeks, double blind, parallel, randomized study: Comparison of repetitive transcranial magnetic stimulation (rTMS) and venlafaxine (Effectin ER) in the treatment of resistant depressive disorder												Prague Psychiatric Centre	Hospital	Czech Republic	National	2005	2005-04-04	ND	ND	ND	ND	NA	ND	NA	NA	Ongoing		Psychiatry/Psychology	Medicinal Product	controlled, randomized	IV	Patients, Male, Female, Adults	1	No
	NCT02409979	PG.2015/3645|Delibera 387/C 17 Marzo 2015		Impact of Carbon Dioxide Insufflation and Water Exchange on Post-Colonoscopy Outcomes		No Results Available	Yes	DOI: 10.1016/j.gie.2016.05.021	Yes	Yes	Gastrointestinal Endoscopy	2017	7.204	6 to 20	Yes	Presidio Ospedaliero Santa Barbara	Hospital	Italy	International	2015	April 7, 2015			Non-profit organization	NA	Sponsor	NA	NA	ni	Completed	2015	Gastroenterology	Procedure	Randomized	NA	Adult, Older Adult	1	Yes
	NCT01954862	PG. 2013/3403		Comparison of Methods to Distend the Colon During Insertion: CO2, Air Insufflation, Water-aided Colonoscopy		No Results Available	Yes	DOI: 10.1016/j.cgh.2015.04.178	Yes	Yes	Clinical Gastroenterology and Hepatology	2015	7.68	6 to 20	Yes	Presidio Ospedaliero Santa Barbara	Hospital	Italy	International	2013	October 7, 2013			Non-profit organization	NA	Sponsor	NA	NA	ni	Completed	2014	Gastroenterology	Procedure	Randomized	NA	Adult, Older Adult	1	Yes
	NCT02041507	PI.2013.2502|Delibera 1047.2013		Water-aided Colonoscopy vs Air Insufflation Colonoscopy in Colorectal Cancer Screening		No Results Available	Yes	DOI: 10.1055/s-0043-101229	Yes	Yes	Endoscopy	2017	6.629	6 to 20	Yes	Presidio Ospedaliero Santa Barbara	Hospital	Italy	International	2014	January 22, 2014			Non-profit organization	NA	ND	Presidio Ospedaliero Santa Barbara	NA	Portuguese Society of Digestive Endoscopy,	Completed	2016	Gastroenterology	Procedure	Randomized	NA	Adult, Older Adult	1	Yes
2012-001495-11	NCT01569178		BAMI-01	The effect of intracoronary reinfusion of bone marrow-derived mononuclear cells (BMMNC) on all causemortality in acute myocardial infarction	BAMI	No	No									Queen Mary University London	University	UK	International	2013	2014-03-17	Grant agency	International	Non-profit organization	European Commission FP7 programme	ND	Sponsor	NA	NA	Ongoing		Cardiology/Vascular Diseases	Medicinal Product	controlled, randomized,open	III	Adults, Elderly, Male, Female	3	Yes
2008-006439-12	NCT00867048		INSIGHT001:STARTDAIDSID#10619	Strategic Timing of AntiRetroviral Treatment(START)		No	Yes	https://doi.org/10.1161/JAHA.116.004987	No	No	Journal of the American Heart Association	2017	4.863		Yes	Regents of the University of Minnesota	University	USA	International	2009	2012-12-19	Grant agency	International	Both	ND	National Institute of Allergy and Infectious Diseases (NIAID) Copenhagen HIV Programme (CHIP) -- Copenhagen, Denmark Medical Research Council The Kirby Institute for Infection and Immunity in Society The Institute for Clinical Research at the Veterans Affairs Medical Center -- Washington, D.C., USA French National Institute for Health and Medical Research-French National Agency for Research on AI…	ND	NA	ni	Ongoing		Infectious diseases	Medicinal Product	controlled, randomized,open, parallel group	IV	Patients, Adults, Elderly, Male, Female	2	Yes
ND	ISRCTN12745004	ND	1	An observational cross-sectional cohort study of the protective role of antioxidants against oxidative stress and inflammation in patients with a risk of cardiovascular disease	AOCARD		Yes	DOI: 10.1024/0300-9831/a000024	Yes	?	International Journal for Vitamin and Nutrition Research	2010	0.768	0 to 5	Yes	Regional Hospital of Pardubice	Hospital	Czech Republic	National	2008	2009-11-19	Grant agency	National	Non-profit organization	NA	NA	NA	Ministry of Education, Youth and Sports	Ministry of Education, Youth and Sports	Completed	2009	Cardiology/Vascular Diseases	Surgery	Non-randomized	ND	patients, adult	1	no
	NCT02907671	111		Effectiveness of Ultrasound Guided Corticoanesthetic Injection in Carpal Tunnel Syndrome		No Results Available	No									Rehabilitace MUDr. Hasan Mezian s.r.o.	Others	Czech Republic	National	2016	September 20, 2016	Others	NA	ND	NA	ND	Rehabilitace MUDr. Hasan Mezian s.r.o	NA	NA	Ongoing		Prevention/Supportive care	Procedure	Randomized	NA	Adult, Older Adult	1	No
2015-000581-58	NCT01638715		BioBioV4.0	A Randomized, Biomarker Trial to Predict Therapeutic Responses of Patients with Rheumatoid Arthritis to a Specific Biologic Mode of Action	BioBio	No	No									Revmatologicky ustav Praha	Disease specific organization	Czech Republic	National	2015	2015-06-16	Hospital		Non-profit organization	Medical University of Vienna	ND	NA	NA	NA	Ongoing		Musculoskeletal diseases	Medicinal Product	randomized	IV	Male, Female, Adults, Elderly	1	No
2012-003609-80		ISRCTN71616222		European Cooperative Acute Stroke Study-4: Extending the time for thrombolysis in emergency neurological deficits.												Ruprecht-Karls-University Heidelberg, Medical Faculty	University	Germany	International	2014	2013-07-12	Hospital		For-Profit Organization	Boehringer Ingelheim Pharma GmbH & Co. KG	NA	Boehringer Ingelheim Pharma	Boehringer Ingelheim	NA	Ongoing		Neurology	Medicinal Product	controlled, randomized	III	Male, Female, Adults, Elderly	1	Yes
2008-000569-50	NCT02707393		CML-SCT	Allogeneic stem cell transplantation for children and Adolescents with CML: Conditioning regimen, donor selection, supportive care and diagnostic procedures.	CML-SCT -IBFM Study	No	No									St Anna Kinderkrebsforschung	Disease specific organization	Austria	International	2010	2011-08-25	Government	ND	Non-profit organization	ND	Sponsor	NA	NA	NA	Ongoing		Oncology	Medicinal Product	controlled, ND	II	Children, Adolescents, Under 18, Male, Female	1	Yes
2011-001699-20	NCT02205762		042011	International Collaborative Treatment Protocol for Children and Adolescents with LANGERHANS CELL HISTIOCYTOSIS	LCH-IV	No	No									St. Anna Kinderkrebsforschung	Disease specific organization	Austria	International	2012	2015-12-30			Non-profit organization	Histiocytosis Association of America	Histiocyte Society	NA	NA	NA	Ongoing		Hematology - Blood and lymphatic diseases	Medicinal Product	controlled, randomized,open,parallel group	III	Patients,Specific vulnerable populations,Trial has subjects under 18,Newborns,Infants and toddlers,Children,Adolescents ,Male,Female	7	Yes
2012-003032-22	NCT01949129	ACTRN12616001394437	ALL-SCT-ped-FORUM	Allogenic stem cell transplantation in children and adolescents with acute lymphoblastic leukaemia	ALL SCT ped 2012 FORUM	No	No									St. Anna Kinderkrebsforschung	Disease specific organization	Austria	International	2013	2014-06-12	Disease specific organization		Non-profit organization	St. Anna Kinderkrebsforschung	ALL SCTped Forum	St. Anna Kinderkrebsforschung	Cancer Australia, St. Anna Kinderkrebsforschung, Australian and New Zealand Children's Haematology/Oncology Group (ANZCHOG)	NA	Unknown status		Oncology	Medicinal Product	controlled, randomized,open,academic, therapy optimizing study	II/III	Infants and toddlers, Children, Adolescents, Under 18, adults, Male, Female	not performed in CZ	Yes
	NCT02492594	VB MD-AN-007-3D		Optimized Diagnostics for Improved Therapy Stratification in Invasive Fungal Infections		No Results Available	No									St. Anna Kinderkrebsforschung	Disease specific organization	Austria	International	2015	July 8, 2015			Non-profit organization	NA	ND	St. Anna Kinderkrebsforschung	NA	NA	Ongoing		Infectious diseases	Diagnostic	Non-randomized	NA	Child, Adult, Older Adult	1	Yes
	NCT01423500			ALL-SCT BFM International- HSCT in Children and Adolescents With ALL		No Results Available	No									St. Anna Kinderkrebsforschung	Disease specific organization	Austria	International	2007	August 26, 2011			Non-profit organization	NA	Sponsor	NA	NA	NA	Unknown status		Oncology	Medicinal Product	Non-randomized	III	Child, Adult	1	Yes
	NCT01332591	NT11412		Multivessel Disease Diagnosed at the Time of PPCI for STEMI: Complete Revascularization Versus Conservative Strategy.		No Results Available	No									St. Anne's University Hospital Brno, Czech Republic	Hospital	Czech Republic	National	2008	April 11, 2011	Grant agency	National	Non-profit organization	NA	Bulgarian Cardiac Institute, Sofia, Bulgaria Tomas Bata Hospital, Czech Republic	Bata Hospital, Zlin, Czech Republic Bulgarian Cardiac Institute, Sofia, Bulgaria	NA	IGA MZCR	Completed	2014	Cardiology	Procedure	Randomized	NA	Adult, Older Adult	1	No
	NCT02247128	POPTAV006		Antiplatelet Therapy for Patients Undergoing Transcatheter Aortic Valve Implantation		No										St. Antonius Hospital	Hospital	Germany	International	2014	September 23, 2014			Non-profit organization	NA	Sponsor	NA	NA	NA	Ongoing		Cardiology	Medicinal product	Randomized	IV	Adult, Older Adult	1	Yes
2012-000452-34	NCT02040441		3004	Proteomic prediction and Renin angiotensin aldosterone system Inhibition prevention Of early diabetic nephRopathy In TYpe 2 diabetic patients with normoalbuminuria	PRIORITY	No	Yes	DOI: 10.1136/bmjopen-2015-010310	Yes	No	BMC journal	2015	NA		Yes	Steno Diabetes Center	Disease specific organization	Denmark	International	2013	2014-02-18	Grant agency	International	Non-profit organization	FP7 Program	osaiques Diagnostics GmbH University Medical Center Groningen University of Glasgow Istituto Di Ricerche Farmacologiche Mario Negri Univerzita Karlova v Praze Geniko Nosokomeio Athinas Ippokrateio Institut Klinické a Experimentální Mediciny Praze Instituto de Investigación Sanitaria de la Fundación Jiménez Díaz Klinikum St. Georg Leipzig Cyril and Methodius University in Skopje Hannover Clinical …	Sponsor	NA	ni	Ongoing		Nutrition, Metabolic Diseases	Medicinal Product	controlled, randomised, double blind, other-Randomized, double blind, placebo-control trial and prospective observational study	II/III	Patients,Specific vulnerable populations, Adults,Eldery, Male, Female	2	Yes
2013-003191-12	NCT02140242		TUD-2DAUNO-058	Randomized comparison between two dose levels of daunorubicin and between one versus two cycles of induction therapy for adult patients with acute myeloid leukemia ≤60 years	DAUNODOUBLE	No	No									Technische Universität Dresden	University	Germany	International	2014	2015-06-29	Government		Non-profit organization	UCC Dresden, Universitätsklinikum Dresden	Universitätskrebszentrum des Universitätsklinikums Masaryk University	UCC Dresden Universitätsklinikum Dresden	NA	NA	Ongoing		Oncology	Medicinal Product	conrolled, randomized	III	Male, Female, Adults	3	Yes
	NCT01812993	RES03_2013		Reversal of the Neurological Deficit in Acute Stroke With the Signal of Efficacy Trial of Auto BPAP to Limit Damage From Suspected Sleep Apnea		No Results Available	No									Technische Universität Dresden	University	Germany	International	2013	March 18, 2013			Both	NA	ND	NA	NA	Saegeling Medizintechnik Service,Weinmann Medical Technology,Roland-Ernst Foundation for Medical Research,	Unknown status		Neurology	Device	Randomized	NA	Adult, Older Adult	1	Yes
2005-001701-26			C-III-001	First- Line Treatment of Postmenopausal Patients with Endocrine Responsive Metastatic Breast Cancer. A Randomized, Multicenter Study Comparing Letrozole Combined with Standard Chemotherapy Vs Letrozole Single Agent. The CELER (= CEsar LEtrozole Randomized phase III) Study	CELER Study		No									The CESAR Central European Society for Anticancer Drug Research	Disease specific organization	Austria	International	2006	2006-01-25	Government	ND	ND	ND	NA	ND	NA	NA	Completed	n.i.	Oncology	Medicinal Product	controlled, randomized	III	Adults, Elderly, Female	?	Yes
	NCT01524081	FNB_ATB		Phase 3 Study of Antibiotic Prophylaxis Use Prior Emergent Surgery, Because of Acute Appendicitis	null	No	No									The Faculty Hospital Na Bulovce	Hospital	Czech Republic	National	2008	February 1, 2012	Hospital	ND	Non-profit organization	NA	Sponsor	NA	NA	NA	Completed	2011	Trauma	Medicinal Product	Allocation: Randomized	III	All 18 Years and older (Adult, Senior)	1	No
	NCT01531543	BuloVAC		Prospective Comparison of Primary Abdominal Closure and Vacuum Assisted Laparostomy in Treatment of Severe Peritonitis		No Results Available	No									The Faculty Hospital Na Bulovce	Hospital	Czech Republic	National	2008	February 13, 2012	Hospital		Non-profit organization	NA	Sponsor	NA	NA	NA	Completed	2011	Gastroenterology	Device	Randomized	NA	Adult, Older Adult	1	No
	NCT03277430			Phase II Trial of Disulfiram With Copper in Metastatic Breast Cancer (DISC)												The Institute of Molecular and Translational Medicine, Czech Republic	Research Institutes	Czech Republic	National	2017	October 27, 2017	Hospital	ND	Non-profit organization	NA	University Hospital, Motol Sahlgrenska University Hospital, Sweden	NA	NA	NA	Ongoing		Oncology	Medicinal Product	Non-randomized	II	Adults, Male, Female	1	No
	NCT02314871	CAREC-1		Effects of Different Types of Perioperative Analgesia on Minimal Residual Disease Development After Colon Cancer Surgery	null											The Institute of Molecular and Translational Medicine, Czech Republic|Brno University Hospital|Tomas Bata Hospital, Czech Republic	Research Institutes	Czech Republic	National	2015	December 11, 2014	Hospital		Non-profit organization	NA	Brno University Hospital Tomas Bata Hospital, Czech Republic	NA	NA	NA	Ongoing		Trauma	Medicinal Product	Allocation: Randomized	IV	All 18 Years and older (Adult, Senior)	2	No
	NCT03337347			Clinical Significance of Detecting CEA and CK20 mRNA-positive Cells in Colorectal Cancer Patients		No	No									The Institute of Molecular and Translational Medicine, Czech Republic	Research Institutes	Czech Republic	National	2004	November 9, 2017	Research Organization	ND	Non-profit organization	NA	Sponsor	NA	ND	NA	Completed	2015	Oncology	Device	Non-randomized	NA	Adults, Senior, Male, Female	1	No
2011-001856-12			NT-12331-5	Early assessment of effectivness of neoadjuvant chemotherapy for carcinoma of the esophagus and esophago-gastric junction using FDG-PET/CT.			No									The Motol University Hospital	Hospital	Czech Republic	National	2011	2011-07-26	Hospital	National	Non-profit organization	The Motol University Hospital, Ministry of Health of the Czech Republic	NA	General University Hospital Ministry of Health of the Czech Republic Na Homolce Hospital The Motol University Hospital	NA	NA	Completed	n.i.	Oncology	Medicinal Product	AoI	IV	Male, Female, Adults, Elderly	1	No
	NCT02620319	NT 14146-3/2013|NT14146		Biodegradable Stents in the Management of Stenoses of the Large Airways		No Results Available	Yes	DOI: 10.1186/s12890-015-0160-6	Yes	Yes	BMC Pulmonary Medicine	2015	2.329		Yes	Thomayerova Teaching Hospital	Hospital	Czech Republic	National	2013	December 3, 2015	Grant agency	National	Non-profit organization	NA	Ministry of Health, Czech Republic University Hospital Olomouc University Hospital, Motol	NA	NA	IGA MZCR	Ongoing		Pulmonary/Respiratory Diseases	Device	Non-randomized	NA	Adult, Older Adult	1	No
	NCT02956057	BN102016		A Head-to-head Comparison of Efficiency and Tolerance of 4-L Polyethylene Glycol and Sodium Picosulphate/ Magnesium Citrate, Polyethylene Glycol/Ascorbate Before Colonoscopy	null	No	Yes	DOI: 10.1007/s00384-017-2901-x	Yes	Yes	International Journal of Colorectal Disease	2017	2.426		Yes	Tomas Bata Hospital, Czech Republic|	Hospital	Czech Republic	National	2016	November 4, 2016	Hospital		Non-profit organization	NA	Brno University Hospital Faculty Hospital Kralovske Vinohrady	NA	NA	ni	Completed	2017	Trauma	Medicinal Product	Allocation: Randomized	IV	All 18 Years and older (Adult, Senior)	1	No
	NCT01248195	KP7242114|2010-020185-19		Optimization of Treatment and Management of Schizophrenia in Europe	OPTIMISE	No	No									UMC Utrecht	University	UK	International	2011	November 25, 2010			Non-profit organization	NA	King's College London Technische Universität München University of Manchester Ludwig-Maximilians - University of Munich	ND	NA	NA	Completed	2016	Psychiatry/Psychology	Medicinal Product	Allocation: Randomized	IV	All 18 Years to 40 Years (Adult)	2	Yes
	NCT02105610	VOLATILE/38/OSR		Volatile Anesthetics to Reduce Mortality in Cardiac Surgery: A Multicentre Randomized Controlled Study	MYRIAD											Università Vita-Salute San Raffaele	University	Italy	International	2014	April 7, 2014		ND	Non-profit organization	NA	Sponsor	NA	NA	NA	Ongoing		Anesthesiology, Surgery	Medicinal Product	Allocation: Randomized	IV	All 18 Years and older (Adult, Senior)	2	Yes
	NCT02247258	ML3121		Azathioprine in the Prevention of Ileal Crohn's Disease Postoperative Recurrence: Systematic Versus Endoscopic-directed Treatment. A Multi-center, Randomized, Clinical Practice Evaluation Study.	null	No	Yes	DOI: 10.1093/ecco-jcc/jjv076	Yes	No	Journal of Crohn's and Colitis	2015	5.813	6 to 20	Yes	Universitaire Ziekenhuizen Leuven|	University	Belgium	International	2005	September 23, 2014			Non-profit organization	NA	International organization for the study of inflammatory bowel disease (IOIBD)	NA	NA	International Organization for the study of Inflammatory Bowel Disease (IOIBD)	Completed	2015	Gastroenterology	Medicinal Product	Allocation: Randomized	II	All 16 Years to 75 Years (Child, Adult, Senior)	1	Yes
2014-003582-24	NCT02509273		CLON01	A double blind, randomised, multicentre, active controlled, parallel-group, phase III trial to evaluate the efficacy, safety and pharmacokinetics of intravenous clonidine (hydrochloride) compared to midazolam for sedation in children from birth to less than 18 years of age.	CloSed1	No	Yes	DOI: 10.1136/bmjopen-2017-016031	Yes	Yes	BMJ Open	2017	2.369		Yes	Universitätsklinikum Erlangen	University	Germany	International	2015	2017-03-01	Grant agency	International	Non-profit organization	European Commission - H602453-FP7-HEALTH-2013-INNOVATION-1	Erasmus Medical Center University of Tartu Therakind Ltd Gianni Benzi Pharmacological Research Foundation University College, London Karolinska Institutet Univerzita Karlova v Praze Vereniging Samenwerkende Ouder- En Patientenorganisaties Bambino Gesù Hospital and Research Institute European Commission	NA	NA	Seventh Framework Programme for Research	Ongoing		Anesthesiology	Medicinal Product	controlled, randomized	III	Preterm newborn infants, Newborns, Infants and toddlers, Children, Adolescents, Under 18, Male, Female	1	Yes
	NCT01601678	POEM rcpmt		Endoscopic Versus Laparoscopic Myotomy for Treatment of Idiopathic Achalasia: A Randomized, Controlled Trial		No Results Available	No									Universitätsklinikum Hamburg-Eppendorf	University	Germany	International	2013	May 18, 2012			Non-profit organization	NA	Klinikum Augsburg Academisch Medisch Centrum - Universiteit van Amsterdam (AMC-UvA) Karolinska University Hospital University Hospital Prague (IKEM), Prague, Czech Republic Universitaire Ziekenhuizen Leuven Istituto Clinico Humanitas Werzburg University Hospital	Academisch Medisch Centrum - Universiteit van Amsterdam (AMC-UvA) Istituto Clinico Humanitas Karolinska University Hospital Klinikum Augsburg Universitaire Ziekenhuizen Leuven University Hospital Prague (IKEM), Prague, Czech Republic Wuerzburg University Hospital	NA	NA	Ongoing		Gastroenterology	Procedure	Randomized	NA	Adult, Older Adult	1	Yes
	NCT02066220	SIOP PNET 5 MB 2011-004868-30 ( EudraCT Number )		An International Prospective Study on Clinically Standard-risk Medulloblastoma in Children Older Than 3 to 5 Years With Low-risk Biological Profile (PNET 5 MB-LR) or Average-risk Biological Profile (PNET 5 MB-SR)		No										Universitätsklinikum Hamburg-Eppendorf	University	Germany	International	2014	February 19, 2014			Non-profit organization	Deutsche Kinderkrebsstiftung	Deutsche Kinderkrebsstiftung	NA	NA	NA	Ongoing		Oncology	Medicinal product	Randomized	II/III	Child, Adult	1	Yes
2007-004270-43	NCT01117441		AIEOP-BFM ALL 2009	International collaborative treatment protocol for children and adolescents with acute lymphoblastic leukemia		No	Yes	DOI: 10.1007/s13318-017-0410-5	No	Yes	European Journal of Drug Metabolism and Pharmacokinetics	2017	1.362		Yes	Universitätsklinikum Schleswig-Holstein, Campus Kiel	University	Germany	International	2010	2010-07-02	Disease specific organization		Both	ND	Deutsche Krebshilfe e.V., Bonn (Germany)	Sponsor	NA	Limited research support (for data collection and safety reporting) for the ALL-BFM study center in Kiel (Germany) has been received from medac GmbH, Sigma-Tau, Baxter and Jazz Pharmaceuticals.	Ongoing		Oncology	Medicinal Product	controlled, randomized	III	Children, Adolescents, Under 18, Male, Female	8	Yes
ND	ISRCTN80181452	NCT01035190	Grand_Award_Health-F5_2009-223060	Efficacy and safety of inhaled budesonide in very preterm infants at risk for bronchopulmonary dysplasia: a phase III trial	NEuroSIS	No	Yes	DOI: 10.1056/NEJMoa1708831	Yes	No	The new england journal of medicine	2018	72.406	20 to 60	Yes	University Children`s Hospital of Tuebingen	Hospital	Germany	International	2010	2010-07-26	Grant agency	International	Both	NA	EU grant	Seventh Framework Programme (FP7) for Research and Technological Development	Seventh Framework Programme (FP7) for Research and Technological Development	grant from EU, Chiesi Farmaceutici,Trudell Medical International	Completed	2016	Neonatology	Medicinal Product	Randomised controlled	III	patients, neonate	ND	yes
2009-012203-26			Grand_Award_Health-F5_2009-223060	Efficacy and Safety of Inhaled Budesonide in Very Preterm Infants at Risk for Bronchopulmonary Dysplasia	NEUROSIS											University Children's Hospital, Department of Neonatology	Hospital	Germany	International	2009	2010-06-29		ND	ND	ND	NA	NA	NA	NA	Ongoing		Pulmonary/Respiratory Diseases	Medicinal Product	controlled,randomised,double blind, parallel group	III	Preterm newborn infants, Under 18, Male, Female	8	Yes
	NCT00221377	STV1/05|no grants		"Cuffed Versus Uncuffed Tracheal Tubes in Small Children"		No Results Available	No									University Children's Hospital, Zurich	Hospital	Switzerland	International	2005	September 22, 2005			For-profit organization	NA	ND	Actegy LTD	NA	NA	Completed	2007	Pulmonary/Respiratory Diseases	Device	Randomized	NA	Child	1	Yes
	ACTRN12616001524482			EWING 2008 is a phase 3, open label, multi-centre, randomised controlled trial of international study groups with the intention of optimising treatment and treatment results in patients with localised and advanced Ewing sarcomas.												University Clinic in Essen, Australasian Sarcoma Study Group	University	Germany	International	2014	2016-11-04			Non-profit organization	NA	NA	Rainbows for Kate	Rainbows for Kate	NA	Ongoing		Oncology	Medicinal Product	controlled, randomised,open, parallel	III	Adult, males, females	1	Yes
2004-001621-16			04516	An intergroup randomised trial of rituximab versus a watch and wait strategy in patients with advanced stage, asymptomatic, non-bulky fillicular lymphoma	Watch and Wait											University College London (UCL)	University	UK	International	2007	2007-06-18			Both	ND	NA	Cancer Research UK Roche Pharma AG	NA	NA	Ongoing		Oncology	Medicinal Product	controlled, randomized	III	Male, Female, Aduls, Elderly	ND	No
	NCT02261753	13/0688		A Randomised Controlled Trial to Compare Seizure Remission Outcome Following Resective Surgery With or Without Prior Treatment With Ketogenic Diet in Children With Epilepsy the Result of Focal Cortical Dysplasia Type II		No	No									University College, London	University	Great Britain	International	2014	October 10, 2014			Non-profit organization	NA	University of Liverpool	NA	NA	NA	Completed	2017	Neurology	Nutrition	Randomized	NA	Child	1	Yes
2007-001707-38			PN-0709	A phase IIIb, open, controlled study to evaluate the immunogenicity, and safety of 7PCV Prevenar vaccine in pre-term infants			No									University Hospital	Hospital	Czech Republic	National	2007	2007-07-12	ND	ND	ND	ND	NA	ND	NA	NA	Completed	2009	Immunology	Medicinal Product	controlled, ND	III	Male, female, Infants and toddlers	1	No
2010-022681-27	NCT01310101		O-DEX-1	Ofatumumab Added to Dexamethasone in Subjects with Relapsed or Refractory Chronic Lymphocytic Leukemia		No	Yes	DOI: 10.1002/ajh.23964	Yes	Yes	American Journal of Hematology	2015	5.303		Yes	University Hospital Brno	Hospital	Czech Republic	National	2010	2010-09-15	Disease specific organization		Both	ND	University Hospital Hradec Kralove Faculty Hospital Kralovske Vinohrady General Teaching Hospital, Prague	NA	NA	The Czech Leukemia Study Group for Life and by a research grant by GlaxoSmithKline	Ongoing		Oncology	Medicinal Product	AoI	ND	Male, Female, Adults, Elderly	4	No
ND	ACTRN12617001296325			The pulmonary effects of expiratory muscle training device Threshold PEP to decrease dyspnoea symptoms in patients with systolic heart failure.	EMTHF											University Hospital Brno	Hospital	Czech Republic	National	2017	2017-09-08	Hospital		Non-profit organization	NA	NA	NA	University Hospital Brno	NA	Ongoing		Cardiology	Device	Non-randomized	ND	All, Male, female	1	No
2012-004406-10			000	The use of oxygen and hydrogen mixture for inhalation to prevent ischaemia-reperfusion injury	Hydrogen											University Hospital Hradec Kralove	Hospital	Czech Republic	National	2013	2013-07-25	Hospital		Non-profit organization	University Hospital Hradec Kralove	NA	NA	NA	NA	Ongoing		Cardiology	Medicinal Product	controlle, randomized	II	Male, Female, Emergency situation	1	No
	NCT02617680	201404515P		Factors Affecting the Effective End-tidal Concentration of Desflurane Anaesthesia	null	No	No									University Hospital Hradec Kralove	Hospital	Czech Republic	National	2015	December 1, 2015	Hospital	ND	Non-profit organization	NA	Sponsor	NA	NA	NA	Completed	2015	Anesthesiology	Medicinal Product	Non-randomized	ND	All 18 Years to 78 Years (Adult, Senior)	1	No
	NCT02537080	201508-S22P		The Effect of Nimodipine in the Preoperative Period on the Onset of Postoperative Cognitive Dysfunction in Adults	null	No	No									University Hospital Hradec Kralove	Hospital	Czech Republic	National	2015	September 1, 2015	Hospital	ND	Non-profit organization	NA	Sponsor	NA	NA	NA	Completed	n.i.	Neurology	Medicinal Product	Allocation: Randomized	ND	All 60 Years and older (Adult, Senior)	1	No
	NCT02490540	201506S 38P		ANI and SPI Guided Intraoperative Analgesia in Patients Undergoing Neurosurgical Procedures Under General Anaesthesia	null	No	No									University Hospital Hradec Kralove	Hospital	Czech Republic	National	2015		Hospital	ND	Non-profit organization	NA	Sponsor	NA	NA	NA	Completed	2015	Anesthesiology	Medicinal Product	Allocation: Randomized	ND	All 18 Years and older (Adult, Senior)	1	No
	NCT03093311			Near Infrared Spectroscopy for Detection of Cerebral Desaturation After Positioning for Neurosurgical Procedure												University Hospital Hradec Kralove	Hospital	Czech Republic	National	2017	March 28, 2017	Hospital	ND	Non-profit organization	NA	Sponsor	NA	NA	NA	Ongoing		Neurology	Diagnostic	Randomized	NA	Adults, Senior, Male, Female	1	No
	NCT03184246			The Depth of Endotracheal Tube Insertion - Use of Direct Laryngoscopy and Videolaryngoscopy (GlideScope), Comparison of Methods												University Hospital Hradec Kralove	Hospital	Czech Republic	National	2017	June 12, 2017	Hospital	ND	Non-profit organization	NA	Sponsor	NA	NA	NA	Ongoing		Trauma	Device	Non-randomized	NA	Adults, Senior, Male, Female	1	No
	NCT02544256	201507-S16P		Mild Hypothermia During Intracranial Aneurysm Clipping		No Results Available	No									University Hospital Hradec Kralove	Hospital	Czech Republic	National	2015	September 9, 2015	Hospital		Non-profit organization	NA	ND	University Hospital Hradec Kralove	NA		Completed	n.i.	Neurology	Procedure	Randomized	NA	Adult, Older Adult	1	No
	NCT01943396	FNHK2013/01|IGA-NT14037-4/2013		Treatment of AMD With Rheohemapheresis /RHF/		No Results Available	No									University Hospital Hradec Kralove	Hospital	Czech Republic	National	2013	September 17, 2013	Grant agency	National	Non-profit organization	NA	IGA MZ, Czech Republic	NA	NA	NA	Ongoing		Oftalmalogy	Procedure	Randomized	NA	Child, Adult, Older Adult	1	No
	NCT01988519	FNHK 13		Randomized Controlled Trial Comparing Closed-suction Drain Versus Passive Gravity Drain Following Pancreatic Resection		No Results Available	Yes	DOI: 10.1186/s13063-015-0706-1	Yes	Yes	Trails	2015	1.859	0 to 5	Yes	University Hospital Hradec Kralove	Hospital	Czech Republic	National	2013	November 20, 2013	Grant agency	National	Non-profit organization	NA	ND	NA	NA	Ministry of Health	Completed	2016	Gastroenterology	Procedure	Randomized	NA	Adult, Older Adult	2	No
	NCT01997645	FN HK CP 2013		Surgical Treatment of High Perianal Fistulas		No Results Available	No									University Hospital Hradec Kralove	Hospital	Czech Republic	National	2013	November 28, 2013	Hospital		Non-profit organization	NA	ND	University Hospital Hradec Kralove	NA	NA	Unknown status		Gastroenterology	Surgery	Randomized	NA	Adult, Older Adult	3	No
	NCT01088451	200912S24, MZO00179906-01		Joint Application of Human Insulin and Rapid Insulin Analogue in Control of Postprandial Glycemia		No Results Available	No									University Hospital Hradec Kralove	Hospital	Czech Republic	National	2009	March 17, 2010	Grant agency	National	Non-profit organization	NA	Other Grant/Funding Number: University Hospital Hradec Králové	NA	NA	NA	Unknown status		Metabolic diseases	Medicinal Product	Non-randomized	ND	Child, Adult	1	No
	NCT02537106	201508-S23P		A Comparison of the Effect of 1.5 Versus 3% NaCl on Brain Relaxation and Microcirculation												University Hospital Hradec Kralove	Hospital	Czech Republic	National	2015	September 1, 2015	Hospital		Non-profit organization	NA	Sponsor	ND	NA	NA	Ongoing		Oncology	Procedure	Randomized	NA	Adult, Older Adult	1	No
	NCT02536885	201508-S21P		The Effect of Blood Pressure on the Postoperative Cognitive Dysfunction												University Hospital Hradec Kralove	Hospital	Czech Republic	National	2015	September 1, 2015	Hospital		Non-profit organization	NA	Sponsor	ND	NA	NA	Ongoing		Surgery	Procedure	Randomized	NA	Adult, Older Adult	1	No
ND	ISRCTN88815601	ND		Comparison of posterior capsule opacification after two different surgical methods of cataract extraction			Yes	DOI: 10.1016/j.ajo.2007.10.026	Yes	Yes	American Journal of Ophthalmology	2008	3.102	0 to 5	No	University Hospital in Hradec Králové (Czech Republic)	Hospital	Czech Republic	National	2004	2007-10-22	Grant agency	National	Non-profit organization	NA	NA	Ministry of Health of Czech Republic	University Hospital in Hradec Kralove	Ministry of Health	Completed	2012	Oftalmalogy	Device	randomised controlled	NA	patients, adult	1	no
	ISRCTN15496770			Prospective, single-arm and non-sponsored trial to evaluate potential of selected mechanical debulking techniques to eliminate thrombolysis and/or open surgery from initial therapy of acute and subacute ischaemia of lower limbs			No									University Hospital Kralovske Vinohrady	Hospital	Czech Republic	National	2009	2017-05-03	Hospital		Non-profit organization	NA	NA	NA	Investigator initiated and funded	NA	Completed	2016	Cardiology	Surgery	Non-randomized	NA	patient, male, female, adult	1	No
2009-017295-24			997262001	Phase I/II clinical trial:Immunotherapy of hormone-refractory prostate cancer patients with dendritic cell-based vaccine			Yes	doi: 10.18632/oncotarget.4145	Yes	Yes	Oncotarget	2015	5.168	0 to 5	Yes	University Hospital Motol	Hospital	Czech Republic	National	2010	2009-12-14	ND	ND	ND	ND	NA	ND	NA	ni	Completed	2014	Immunology/Oncology	Medicinal Product	Non-randomized	I/II	Patients, Male, Adults and Elderly	1	No
2009-017259-91			997262002	Phase I/II clinical trial: Immunotherapy of prostate cancer patients in biochemical relapse with dendritic cell-based vaccine			Yes	DOI: 10.1200/jco.2014.32.15	Yes	No	Journal of Clinical Oncology	2014	24.008	20 to 60	Yes	University Hospital Motol	Hospital	Czech Republic	National	2010	2009-12-14	ND	ND	ND	ND	NA	ND	NA	ni	Completed	2010	Immunology/Oncology	Medicinal Product	Non-randomized	I/II	Patients, Male, Adults and Elderly	1	No
	NCT03206671	UKM12_0020,2013-003253-21	B-NHL 2013	Treatment Protocol of the NHL-BFM and the NOPHO Study Groups for Mature Aggressive B-cell Lymphoma and Leukemia in Children and Adolescents		No										University Hospital Muenster	Hospital	Germany	International	2017	July 2, 2017			Non-profit organization	Deutsche Krebshilfe e.V., Bonn	Deutsche Krebshilfe	NA	NA	NA	Ongoing		Oncology	Medicinal product	Randomized	III	Child, Adult	2	Yes
2012-003034-16			FNOL-IVA-ICD	Antiarrhythmic and antiremodelation effects of ivabradin in ICD carriers												University Hospital Olomouc	Hospital	Czech Republic	National	2014	2013-06-28	Grant agency	National	Non-profit organization	Ministery of Health	NA	Ministery of Health	NA	NA	Ongoing		Cardiology/Vascular Diseases	Medicinal Product	controlled, randomized	IV	Patients, Male, Female, Adults and Elderly	4	No
	NCT01870310	OLOMOUC 1		Renal Denervation in Patients With Heart Failure and Severe Left Ventricular Dysfunction.		No Results Available	No									University Hospital Olomouc	Hospital	Czech Republic	National	2012	June 6, 2013	Hospital		Non-profit organization	NA	Sponsor	NA	NA	NA	Unknown status		Renal and Urogenital	Procedure	Randomized	NA	Adult, Older Adult	1	No
	NCT02582645	001_IMPACTED_CANINES		Closed Window vs. Open Window Technique in Management of Palatally Impacted Canines		No Results Available	No									University Hospital Olomouc	Hospital	Czech Republic	National	2015	October 21, 2015	University		Non-profit organization	NA	Jagiellonian University University Hospital, Ghent	Jagiellonian University University Hospital, Ghent	NA	NA	Ongoing		Trauma	Procedure	Randomized	NA	Child	1	Yes
	NCT03420937	IGA_LF_2016_021		Deep Neuromuscular Block During General Anaesthesia in Robotic Surgery		No	No								No	University Hospital Olomouc	Hospital	Czech Republic	National	2016	February 2, 2018	Grant agency	National	Non-profit organization	NA	IGA	NA	NA	NA	Completed	2017	Surgery	Medicinal Product	Randomized	IV	Adult, Older Adult	1	No
	NCT02641652	ATRAX		A Randomized Controlled Trial of Sertraline in Paroxysmal Arterial Hypertension (ATRAX Trial)	ATRAX											University Hospital Olomouc|Brno University Hospital|St. Anne|University Hospital Ostrava|Tomas Bata Hospital, Czech Republic|Prerov Hospital|Valasske Mezirici Hospital|Thomayerova Teaching Hospital|Vsetin Hospital	Hospital	Czech Republic	National	2017	December 29, 2015	Hospital		Non-profit organization	NA	Brno University Hospital St. Anne University Hospital Ostrava Tomas Bata Hospital, Czech Republic Prerov Hospital Valasske Mezirici Hospital Thomayerova Teaching Hospital Vsetin Hospital	NA	NA	NA	Ongoing		Cardiology	Medicinal Product	Allocation: Randomized	IV	All 18 Years and older (Adult, Senior)	9	No
2005-004299-19			1A/8655-5	New Possibilities of TDM of Cyclosporine A and its metabolites after kidney transplantation												University Hospital Ostrava	Hospital	Czech Republic	National	2005	2005-10-07	ND	ND	ND	ND	NA	ND	NA	NA	Ongoing		Immunology/Nephrology	Medicinal Product	controlled, open, ND	IV	Patients, Male, Female, Adults and Elderly	1	No
2009-014539-20			IGA-10612-3	The Position of Outpatient 24-Hour Dual-Probe pH-metry in the Diagnostics of Extraosophageal Reflux			No									University Hospital Ostrava	Hospital	Czech Republic	National	2009	2009-07-22	Grant agency	National	Non-profit organization	Ministery of Health, IGA-10612-3	NA	IGA-10612-3	NA	NA	Completed	2011	Gastroenterology	Medicinal Product	AoI	III	Male, Female, Adults	1	No
	NCT01735825	FNO-KVO 631/2011 Pleva		Prospective Randomised Study Comparing Efficacy of Treatment Coronary In-stent Restenosis Using Drug Eluting Paclitaxel-coated Balloon and Drug Eluting Stent With Everolimus.	TIS											University Hospital Ostrava	Hospital	Czech Republic	National	2012	November 28, 2012	Government organization	NA	Non-profit organization	NA	Ministry of Health, Czech Republic - conceptual development of research organizations - FNOs/2015	NA	NA	NA	Ongoing		Cardiology	Device	Allocation: Randomized	IV	All 20 Years to 90 Years (Adult, Senior)	1	No
	NCT02664142	FNO-KARIM-3		Monitoring the Depth of Anaesthesia in Children in the Course of a Surgical Procedure Using the BIS Monitor - Prospective Randomized Study	null											University Hospital Ostrava	Hospital	Czech Republic	National	2015	January 26, 2016	Hospital	ND	Non-profit organization	NA	Sponsor	NA	NA	NA	Ongoing		Anesthesiology, Surgery	Medicinal Product	Allocation: Randomized	ND	All up to 15 Years (Child)	1	No
	NCT01381185	FNO-KVO-1|plasek680		Phase IV Study of Aspirin and Clopidogrel Therapy Tailored by Functional Thrombocyte Examination (PFA-100, LTA and VerifyNOW) in Acute Myocardial Infarction	REACT-MI	No	No									University Hospital Ostrava	Hospital	Czech Republic	National	2011	June 27, 2011	Hospital	ND	Non-profit organization	NA	Sponsor	NA	NA	NA	Completed	2015	Cardiology	Medicinal Product	Non-randomized	IV	All 21 Years to 90 Years (Adult, Senior)	1	No
	NCT02592902	FNO-ENT-papilomatosis		Recurrent Respiratory Papillomatosis and Extraesophageal Reflux		No Results Available	Yes	doi: 10.1038/ctg.2017.49	Yes	Yes	Clinical and Translational Gastroenterology	2017	4.621		No	University Hospital Ostrava	Hospital	Czech Republic	National	2014	October 30, 2015	Grant agency	National	Non-profit organization	NA	ND	University Hospital Ostrava		Ministry of Health, Czech Republic	Ongoing		Gastroenterology	Procedure	Non-randomized	NA	Child, Adult, Older Adult	1	No
	NCT02855515	FNO-ENT-DISE		Drug-Induced Sleep Endoscopy for the Optimisation of Treatment of Patients With Obstruction Sleep Apnoea		No Results Available	No									University Hospital Ostrava	Hospital	Czech Republic	National	2016	August 4, 2016	Hospital		Non-profit organization	NA	Sponsor	NA	NA	NA	Ongoing		Pulmonary/Respiratory Diseases	Procedure	Non-randomized	NA	Adult, Older Adult	1	No
	NCT02587546	FNO-ENT-thulium		Thulium Contact Laser of Laryngotracheal Stenosis		No Results Available	No									University Hospital Ostrava	Hospital	Czech Republic	National	2015	October 27, 2015	Hospital		Non-profit organization	NA	University Hospital Ostrava	NA	NA	NA	Ongoing		Pulmonary/Respiratory Diseases	Surgery	Non-randomized	NA	Adult, Older Adult	1	No
	NCT02275130	FNO-ENT-Radiesse Voice|DRO-FNOs/2014		Functional Effect of Treatment of Glottic Insufficiency With Calcium Hydroxyapatite		No Results Available	No									University Hospital Ostrava	Hospital	Czech Republic	National	2014	October 27, 2014	Grant agency	National	Non-profit organization	NA	ND	University Hospital Ostrava	NA	NA	Ongoing		Others	Device	Non-randomized	NA	Adult, Older Adult	1	No
	NCT02217358	FNO-ENT-NBI|RVO - FNOs/2012		Value of Narrow Band Imaging (NBI) Endoscopy in the Early Diagnosis of Laryngeal Cancer and Precancerous Lesions		No Results Available	No									University Hospital Ostrava	Hospital	Czech Republic	National	2012	August 15, 2014	Hospital		Non-profit organization	NA	ND	University Hospital Ostrava	NA	NA	Completed	2016	Oncology	Device	Non-randomized	NA	Adult, Older Adult	1	No
	NCT02183974	FNO-ENT-OME Restech		Suitable Method for Routine Diagnostics of EER in Children With Otitis Media With Effusion		No Results Available	No									University Hospital Ostrava	Hospital	Czech Republic	National	2012	July 8, 2014	Hospital		Non-profit organization	NA	Sponsor	NA	NA	NA	Completed	2014	Ear diseases	Diagnostic	Non-randomized	NA	Child	1	No
	NCT02183961	FNO-ENT-EER Peptest Restech		Three Methods Used in the Diagnosis of EER in Children With OME		No Results Available	No									University Hospital Ostrava	Hospital	Czech Republic	National	2012	July 8, 2014	Hospital		Non-profit organization	NA	Sponsor	NA	NA	NA	Completed	2014	Ear diseases	Diagnostic	Non-randomized	NA	Child	1	No
	NCT02104687	FNO-KARIM-1|SGS05/LF/2014		Intraoperative Haemodynamic Optimization Comparing Flow and Pressure Parameters		No Results Available	No									University Hospital Ostrava	Hospital	Czech Republic	National	2014	April 4, 2014	Hospital		Non-profit organization	NA	Medical Faculty, Ostrava University	NA	NA	NA	Completed	2016	Cardiology	Procedure	Randomized	NA	Adult, Older Adult	1	No
	NCT01819454	FNO-ENT-EER Restech|NT13500-4/2012		The Diagnostics of Extraesophageal Reflux With the Restech System		No Results Available	Yes	DOI: 10.1002/alr.21560	Yes	Yes	International Forum of Allergy and Rhinology	2015	2.35	0 to 5	Yes	University Hospital Ostrava	Hospital	Czech Republic	National	2012	March 27, 2013	Grant agency	National	Non-profit organization	NA	ND	NA	NA	IGA MZCR	Completed	2015	Gastroenterology	Device	Non-randomized	NA	Adult	1	No
	NCT01383187	99-OVZ-09-024		Autologous Platelets Concentrate and Autologous Thrombin for the Treatment of Deep Burn Trauma		No Results Available	Yes	DOI: 10.5507/bp.2013.070	Yes	Yes	Biomedical papers	2014	1.2	0 to 5	No	University Hospital Ostrava	Hospital	Czech Republic	National	2008	June 28, 2011	Grant agency	National	Non-profit organization	NA	ND	NA	NA	z grantu Moravskoslezského kraje	Completed	2011	Others (burns)	Procedure	Non-randomized	NA	Adult, Older Adult	1	No
	NCT01233596	ORL-FNO-2010		Monocanalicular Versus Bicanalicular Intubation in the Treatment of Congenital Nasolacrimal Duct Obstruction		No Results Available	No									University Hospital Ostrava	Hospital	Czech Republic	National	2006	November 3, 2010	Hospital		Non-profit organization	NA	Sponsor	NA	NA	NA	Completed	2009	Others (intubation, ORL)	Device	Non-randomized	NA	Child	1	No
2012-001825-28	NCT01818310	2012-T2DM-CLI|2012-001825-28		Safety and Efficacy Study of Autologous Bone Marrow Aspirate Concentrate for No-Option Critical Limb Ischemia		No Results Available	No									University Hospital Ostrava	Hospital	Czech Republic	National	2012	March 26, 2013	Grant agency	National	Non-profit organization	Fakultní nemocnice Ostrava,Czech Republic	Ministry of Health, Czech Republic Regional Council of the Moravian-Silesian region, KU MSK	NA	NA	NA	Ongoing		Metabolic diseases	Medicinal Product	Non-randomized	NA	Adult, Older Adult	1	No
	NCT03599024	FNO-KARIM-07-PCEA, MH CZ - DRO-FNOs/2014		Role of Patient-controlled Epidural Analgesia After Total Hip Replacement		No	No									University Hospital Ostrava	Hospital	Czech Republic	National	2014	July 25, 2018	Grant agency	National	Non-profit organization	NA	Ministry of Health of the Czech Republic	NA	NA	NA	Completed	2016	Pain	Procedure	Randomized	NA	Adult, Older Adult	1	No
	NCT03588767	OCP-UP-TRAUMA, RVO-FNO/2017		Endocrine Response of the Organism to Polytrauma		No	No									University Hospital Ostrava	Hospital	Czech Republic	National	2017	July 17, 2018	Hospital	National	Non-profit organization	NA	University Hospital Ostrava	ND	NA	NA	Ongoing		Trauma	Medicinal Product	Non-Randomized	NA	Adult	1	No
	NCT03581760	KARIM-08-Motomed, MH CZ - DRO-FNOs/2017		Cycling Exercise in Mechanical Ventilation		No										University Hospital Ostrava	Hospital	Czech Republic	National	2017	July 10, 2018	Grant agency	National	Non-profit organization	NA	Ministry of Health of the Czech Republic	NA	NA	NA	Ongoing		Musculoskeletal system	Behavior	Randomized	NA	Adult, Older Adult	1	No
	NCT03425045	FNO-ENT-tinnitus MH CZ-DRO (FNOs/2015)		Repetitive Transcranial Magnetic Stimulation for Chronic Subjective Tinnitus		No	Yes	doi: 10.1002/acn3.587	Yes		Annals of Clinical and Translational Neurology	2018	4.649			University Hospital Ostrava	Hospital	Czech Republic	National	2015	February 7, 2018	Grant agency	National	Non-profit organization	NA	Ministry of Health of the Czech Republic	ND	NA	Ministry of Health of the Czech Republic	Completed	2018	Ear disease	Procedure	Randomized	NA	Adult, Older Adult	1	No
	NCT03398044	FNO-KARIM-5		Administration of Dexamethasone in PONV Prophylaxis in Children Undergoing Adenotomy												University Hospital Ostrava	Hospital	Czech Republic	National	2017	January 12, 2018	Hospital		Non-profit organization	NA	Sponsor	ND	NA	NA	Ongoing		Surgery, ORL	Medicinal Product	Randomized	NA	Child	1	No
	NCT03556215	FNO-ENT-BET MH CZ - DRO - FNOs/2016		Balloon Eustachian Tuboplasty in Treatment of Chronic Eustachian Tube Dysfunction												University Hospital Ostrava	Hospital	Czech Republic	National	2016	June 14, 2018	Grant agency	National	Non-profit organization	NA	Ministry of Health of the Czech Republic	ND	NA	NA	Ongoing		Ear disease	Device	Randomized	NA	Adult, Older Adult	2	No
	NCT02398734	CZ20150305		SONOlysis in Prevention of Brain InfaRctions During Internal Carotid Endarterectomy		No Results Available	Yes	DOI: 10.1186/s13063-016-1754-x	Yes	Yes	Trials	2017	2.067		Yes	University Hospital Ostrava|Military University Hospital, Prague|Vitkovice Hospital, Ostrava|Masaryk Hospital Usti nad Labem|ÄŚeskĂ© BudÄ›jovice Hospital|University Hospital Hradec Kralove|University Hospital Pilsen|County Hospital Liberec, Liberec|University Hospital, Martin|Jihlava Hospital, Jihlava|Na Homolce Hospital|University Hospital, Motol|Faculty Hospital Nitra|University Hospital Olomou…	Hospital	Czech Republic	National	2015	March 25, 2015	Grant agency	National	Non-profit organization	NA	Military University Hospital, Prague Vitkovice Hospital, Ostrava Masaryk Hospital Usti nad Labem České Budějovice Hospital University Hospital Hradec Kralove University Hospital Pilsen County Hospital Liberec, Liberec University Hospital, Martin Jihlava Hospital, Jihlava Na Homolce Hospital University Hospital, Motol Faculty Hospital Nitra University Hospital Olomouc University Hospital Kosice To…	NA	NA	Ministry of Health of the Czech Republic	Ongoing		Cardiology	Device	Non-randomized	NA	Adult, Older Adult	1	No
	NCT02132689	FNO-KVO-3		Comparison of Thrombgolytic and Anticoagulation Therapy in Submassive Pulmonary Embolism in Context of Pulmonary Hypertension, Right Heart Failure and Patient Functional Ability	CONTACT-SPE	No	No									University Hospital Ostrava|Municipal Hospital Ostrava Fifejdy|Silesian Hospital Opava	Hospital	Czech Republic	National	2011	May 7, 2014	Hospital		Non-profit organization	NA	Municipal Hospital Ostrava Fifejdy Silesian Hospital Opava	NA	NA	NA	Unknown status		Pulmonary/Respiratory Diseases	Medicinal Product	Non-randomized	IV	All 18 Years and older (Adult, Senior)	2	No
	NCT01591005	NT11386-5/2010		SONOlysis in Prevention of Brain Infarctions dUring Carotid Stenting and caroTid EndaRterectomy		Has Results 2016	Yes	DOI: 10.1093/eurheartj/ehv492	Yes	Yes	European Heart Journal	2015	15.064	6 to 20	Yes	University Hospital Ostrava|Palacky University	Hospital	Czech Republic	National	2010	May 3, 2012	Grant agency	National	Non-profit organization	NA	Palacky University	NA	NA	IGA MZCR	Completed	2015	Cardiology	Procedure	Randomized	NA	Adult, Older Adult	1	No
	NCT01591018	NT13498-4/2012		SONOlysis in Risk REduction of Symptomatic and Silent Brain infarCtions dUring Cardiac surgEry		Has Results 2016	Yes	DOI: 10.1097/MD.0000000000003615	Yes	Yes	Medicine	2016	1.804	0 to 5	Yes	University Hospital Ostrava|Palacky University|Ministry of Health, Czech Republic	Hospital	Czech Republic	National	2012	May 3, 2012	University		Non-profit organization	NA	Palacky University Ministry of Health, Czech Republic	NA	NA	NA	Completed	2015	Cardiology	Surgery	Randomized	NA	Adult, Older Adult	1	No
	NCT02893891	LFOU-SGS-Bariatric Surgery|SGS10/LF/2012		Metabolic Changes After Bariatric Surgery		No Results Available	No									University Hospital Ostrava|University of Ostrava|Vitkovice Hospital, Ostrava, Czech Republic	Hospital	Czech Republic	National	2012	September 9, 2016	University		Non-profit organization	NA	University of Ostrava Vitkovice Hospital, Ostrava, Czech Republic	NA	NA	NA	Ongoing		Neurology	Device	Non-randomized	NA	Adult	2	No
2013-000506-37			ECWM-1	Efficacy of first line Dexamethasone, Rituximab and Cyclophosphamide (DRC) +/- Bortezomib for patients with Waldenström's Macroglobulinemia												University Hospital Ulm	Hospital	Germany	International	2014	2014-07-18			For-Profit Organization	Johnson & Johnson, Roche Pharma AG	NA	NA	NA	NA	Ongoing		Oncology	Medicinal Product	controlled,randomised,open,parallel group	III	Adults,Eldery,Male,Female	40	Yes
	NCT03124641			HOPE for Human Extended Criteria and Donation After Brain Death Donor (ECD-DBD) Liver Allografts (HOPE-ECD-DBD)	HOPE		yes	DOI: 10.1136/bmjopen-2017-017558	Yes	NA	BMJ Open	2017	2.413		Yes	University Hospital, Aachen	Hospital	Germany	International	2017	April 24, 2017		ND	Non-profit organization	NA	ND	NA	NA	START Program of the Faculty of Medicine	Ongoing		Neurology	Device	Randomized	NA	Adults, Senior, Male, Female	1	Yes
	NCT02849613	38RC15.337		Regenerative Stem Cell Therapy for Stroke in Europe		No Results Available	No									University Hospital, Grenoble	Hospital	France	International	2016	July 29, 2016	Grant agency	International	Both	NA	European Commission H2020 program University Grenoble Alps Servicio Madrileño de Salud, Madrid, Spain Fakultni Nemocnice U Sv. Anny v Brne, Brno, Czech Republic Andaluz Health Service University of Glasgow University of Eastern Finland Etablissement Français du Sang University of Tampere Histocell SL, Spain Medfiles CRO, Finland Institut National de la Santé Et de la Recherche Médicale, France Ho…	Assistance Publique - Hôpitaux de Paris Association groupe ESSEC, France CHU Besancon, France CHU Bordeaux, France CHU Cote de Nacre, Caen, France CHU Toulouse, France Etablissement Français du Sang European Commission H2020 program Fakultni Nemocnice U Sv. Anny v Brne, Brno, Czech Republic FINOVATIS, France Fundació Institut de Recerca de l'Hospital de la Santa Creu i Sant Pau Fundación Institut…	NA	NA	Ongoing		Neurology	Medicinal Product	Randomized	NA	Adult, Older Adult	1	Yes
	NCT01512654	UF 8266 3|ID-RCB : 2011-A00513-38		Personalized Glucose Predictive and Therapy Advisory System - DIAdvisor 2		No Results Available	No									University Hospital, Montpellier	Hospital	France	International	2008	January 19, 2012			Non-profit organization	NA	Sponsor	NA	NA	NA	Completed	2012	Metabolic diseases	Device	Randomized	NA	Adult, Older Adult	1	Yes
	NCT01378715	EK-134/10		Rosuvastatin Pre-Treatment Influences the Risk of Percutaneous Coronary Intervention Study (TIPS-3)	TIPS-3	No	No									University Hospital, Motol	Hospital	Czech Republic	National	2010	June 22, 2011	Hospital	ND	Non-profit organization	NA	Sponsor	NA	NA	NA	Unknown status		Cardiology	Medicinal Product	Allocation: Randomized	III	All 18 Years and older (Adult, Senior)	3	Yes
	NCT00469326	KC EK-361/05		Atorvastatin Pre-Treatment Influences the Risk of Percutaneous Coronary Intervention Study	TIPS	No	Yes	DOI: 10.1016/j.amjcard.2010.12.040	Yes	No	The American journal of cardiology	2011	3.398	0 to 5	No	University Hospital, Motol	Hospital	Czech Republic	National	2005	May 4, 2007	Hospital	ND	Non-profit organization	NA	Sponsor	NA	NA	ni	Completed	2008	Cardiology	Medicinal Product	Allocation: Randomized	III	All Child, Adult, Senior	1	No
	NCT01058057	KC EK-150/08		Atorvastatin Pre-Treatment Influences the Risk of Percutaneous Coronary Intervention Study 2	TIPS-2	No	No									University Hospital, Motol	Hospital	Czech Republic	National	2008	January 28, 2010	Hospital	ND	Non-profit organization	NA	Sponsor	NA	NA	NA	Unknown status		Cardiology	Medicinal Product	Allocation: Randomized	III	All Child, Adult, Senior	1	No
	NCT03141580			Long-term Follow-up Near-infrared Spectroscopy and Intravascular Ultrasound Imaging of Internal Carotid Artery Stenosis Treated With Stenting												University Hospital, Motol	Hospital	Czech Republic	National	2017	May 5, 2017	Hospital	ND	Non-profit organization	NA	University Hospital, Motol	NA	NA	NA	Ongoing		Cardiology/Vascular disease	Diagnostic	Non-randomized	NA	Adults, Senior, Male, Female	1	No
	NCT02048592	FN Motol-project 6008|EK-942/13		Impact of Immunonutrition on the Patients With Cystic Fibrosis		No Results Available	No									University Hospital, Motol	Hospital	Czech Republic	National	2013	January 29, 2014	Hospital		Non-profit organization	NA	Sponsor	NA	NA	NA	Unknown status		Pulmonary/Respiratory Diseases	Nutrition	Randomized	NA	Adult	1	No
	NCT02867436			The Effect of Gluten-free Diet on New Onset Type 1 Diabetes (T1D)		No Results Available	No									University Hospital, Motol	Hospital	Czech Republic	National	2016	August 16, 2016	Hospital		Non-profit organization	NA	Faculty Hospital Kralovske Vinohrady Academy of Sciences of the Czech Republic, Institute of Microbiology	NA	NA	NA	Ongoing		Metabolic diseases	Nutrition	Non-randomized	NA	Child, Adult	2	No
	NCT00473772	BBM-VS-54		DEBlue Stent vs Cypher Stent in the Treatment of Advanced Coronary Artery Disease		No Results Available	No									University Hospital, Saarland	Hospital	Germany	International	2007	May 15, 2007			For-profit organization	NA	B.Braun Vascular Systems, Berlin, Germany	B.Braun Vascular Systems, Berlin, Germany	NA	NA	Completed	2011	Cardiology/Vascular disease	Device	Randomized	NA	Adult, Older Adult	1	Yes
2010-024273-38	NCT02602210		UZ1	Supplemental corticosteroids in cirrhotic hypotensive patients with suspicion of sepsis	SCOTCH-trial	No	No									University Hospitals Leuven	Hospital	Belgium	International	2013	2014-04-01			Non-profit organization	University Hospitals Leuven	ND	ND	NA	NA	Ongoing		Gastroenterology	Medicinal Product	controlled, randomized	III	Male, Female, Adults, Elderly	2	Yes
2011-004868-30	NCT02066220		PNET5MB	AN INTERNATIONAL PROSPECTIVE STUDY ON CLINICALLY STANDARD-RISK MEDULLOBLASTOMA IN CHILDREN OLDER THAN 3 TO 5 YEARS WITH LOW-RISK BIOLOGICAL PROFILE (PNET 5 MB - LR) OR AVERAGE-RISK BIOLOGICAL PROFILE (PNET 5 MB -SR)		No	No									University Medical Center Hamburg-Eppendorf	University	Germany	International	2015	2016-10-21	Disease specific organization		Non-profit organization	Deutsche Kinderkrebsstiftung	Deutsche Kinderkrebsstiftung	Deutsche Kinderkrebsstiftung	NA	NA	Ongoing		Oncology	Medicinal Product	controlled, randomised, parallel group	II/III	Patients,Specific vulnerable populations,Trial has subjects under 18,children,Adolescents, Adults,Male,Female	2	Yes
2010-020185-19				Optimization of Treatment and Management of Schizophrenia in Europe	OPTiMiSE		Yes	DOI: 10.1093/schbul/sbv019	No	No	Schizophrenia Bulletin	2015	7.575	6 to 20	No	University Medical Center Utrecht	University	Netherlands	International	2011	2011-02-23	Grant agency	International	Non-profit organization	ND	NA	ND	NA	Medical Research Council	Completed	n.i.	Psychiatry/Psychology	Medicinal Product	controlled,randomised,double blind, parallel group	IV	Patients,Specific vulnerable populations, Adults, Male ,Female	1	Yes
	NCT02222025	2014-232		Injury Prevention in Children´s Football		No Results Available	Yes	DOI: 10.1007/s40279-017-0834-8	Yes	No	Sports Medicine	2017	7.074	6 to 20	Yes	University of Basel|VU University of Amsterdam	University	Switzerland	International	2014	August 21, 2014			Non-profit organization	NA	VU University of Amsterdam Charles University, Czech Republic Saarland University FIFA-Medical Assessment and Research Centre (F-MARC)	Charles University, Czech Republic FIFA-Medical Assessment and Research Centre (F-MARC) Saarland University VU University of Amsterdam	NA	Fédération Internationale de Football Association	Completed	2015	Others	Behavior	Randomized	NA	Child	1	Yes
2014-000259-99		ISRCTN36453794	RG_13-277	International randomised controlled trial of chemotherapy for the treatment of recurrent and primary refractory Ewing sarcoma	rEECur											University of Birmingham	University	UK	International	2014	2015-06-29	Grant agency	International	Non-profit organization	European Commission	NA	Seventh Framework Programme	Seventh Framework Programme	NA	Ongoing		Oncology	Medicinal Product	controlled, randomized,open,parallel group	II	Patients,Specific vulnerable populations,Trial has subjects under 18,Children,Adolescents,Adults,Male, Female	1	Yes
2012-002107-17		ISRCTN92192408	RG_11-152	International Randomised Controlled Trial for the Treatment of Newly Diagnosed Ewing's Sarcoma Family of Tumours	Euro Ewing 2012											University of Birmingham	University	UK	International	2013	2015-06-03	Grant agency	International	Non-profit organization	CTAAC, FP7	NA	Cancer Research UK (UK); C5952/A14745	Cancer Research UK (UK); C5952/A14745	NA	Ongoing		Oncology	Medicinal Product	AoI	III	Children, Adolescents, Under 18, Adults, Female,Male	2	Yes
ND	ISRCTN54531450	NCT01554397		Study with intensity modulated radiation therapy with cisplatin to treat stage I-IVA cervical cancer	INTERTECC	No	No									University of California	university	USA	International	2011	2012-04-27			Non-profit organization	NA	NA	NA	National Institute of Health (USA)	NA	Completed	2017	Oncology	Medicinal Product	Randomised controlled	II/III	patients, adult	ND	yes
	NCT00428480	UCLA-06-07-104-01		Walking Study for Stroke Rehabilitation		No Results Available	No									University of California, Los Angeles	University	USA	International	2007	January 30, 2007			Non-profit organization	NA	WORLD FEDERATION FOR NEUROREHABILITATION Mayo Clinic The Foundation Institute San Raffaele G. Giglio of Cefalù University of Vigo Morinomiya Hospital, Osaka, Japan Chonnam National University Hospital Asklepios Kliniken Hamburg GmbH Burke Rehabilitation Hospital Hacettepe University Department of Rehabilitation, University Hospital, Czech Republic Federal Medical Center, Abeokuta, Nigeria Ankara …	NA	NA	NA	Completed	2009	Neurology	Behavior	Randomized	NA	Adult, Older Adult	1	Yes
2007-003187-22	NCT00515554		Uni-Koeln-908	HD18 for advanced stages in Hodgkins Lymphoma	HD18	No	Yes	DOI: 10.1016/S0140-6736(17)32134-7	Yes	Yes	The Lancet	2017	NA		Yes	University of Cologne	University	Italy	International	2008	2009-01-29	University		Both	ND	ND	NA	NA	The Deutsche Krebshilfe, Roche Pharma AG provided the study drug rituximab and financial support	Ongoing		Oncology	Medicinal Product	controlled, randomized	III	Male, Female, Adults	?	Yes
2007-007587-21			994	Phase III trial of combined immunochemotherapy with Fludarabine, Cyclophosphamide and Rituximab (FCR) versus Bendamustine and Rituximab (BR) in patients with previously untreated chronic lymphocytic leukemia	CLL10											University of Cologne	University	Germany	International	2008	2010-08-10	Industry		For-Profit Organization	Hoffmann-La Roche AG, Mundipharma	NA	ND	NA	NA	Ongoing		Oncology	Medicinal Product	controlled, randomized	III	Male, Female, Adults, Elderly	115	Yes
	NCT02789527	15-169		Exploratory Study of the Variability, in Five Human Populations, of ADME (Administration, Distribution, Metabolism, Excretion) Genotypes and Phenotypes After the Intake of the "Geneva Micrococktail"	null	No	No									University of Geneva/Department of Genetics and Evolution	University	Switzerland	International	2015	June 3, 2016		NA	Non-profit organization	NA	Swiss National Science Foundation	NA	NA	NA	Completed	2017	Medical genetics	Medicinal Product	Non-randomized	ND	All 18 Years to 50 Years (Adult)	1	Yes
	ISRCTN14389453			Study of self-perceived psychological and emotional well-being of young Paralympic athletes												University of Genoa	University	Italy	International	2017	2017-05-30			Both	NA	NA	University of Genoa, private sponsor	University of Genoa, private sector	NA	Ongoing		Musculoskeletal diseases	Behavior	Non-randomized	NA	young adult, male, female	ND	yes
2011-000440-22			EURO-SKI01	MULTICENTER TRIAL ESTIMATING THE PERSISTANCE OF MOLECULAR REMISSION IN CHRONIC MYELOID LEUKAEMIA AFTER STOPPING TKI												University of Heidelberg	University	Germany	International	2012	2012-06-22	Disease specific organization		Non-profit organization	European leukemiaNet	NA	European leukemiaNet Nordic CML group	NA	NA	Ongoing		Oncology	Medicinal Product	Non-randomized	IV	Patients,Specific vulnerable populations,Adults, Elderly, Male, Female	9	Yes
ND	ISRCTN41024033	ND		Myeloid Leukaemia Down Syndrome 2006 for the treatment of myeloid leukaemia in children with Down syndrome: a multicentre, open-label, non-randomised trial with direct individual benefit	ML-DS 2006	No	Yes	DOI: 10.1182/blood-2017-01-765057	No	No	Blood	2017	13.164	6 to 20	No	University of Münster	university	Germany	International	2007	2009-03-19			Non-profit organization	NA	NA	German Cancer Aid	German Cancer Aid	Deutsche Krebshilfe e.V.,German Research Foundation	Completed	2012	Oncology	Medicinal Product	Non-randomized	ND	patients children	ND	yes
	NCT03276767	NFR 228158/H10-C		Comparing SMS and E-mail Reminders in an Online Smoking Cessation Intervention												University of Oslo	University	Norway	International	2017	September 8, 2017			Non-profit organization	NA	The Research Council of Norway Charles University, Czech Republic	ND	NA	NA	Ongoing		Prevention	Behavior	Randomized	NA	Adult, Older Adult	1	Yes
	NCT03194919	NFR 228158/H10-B		Negotiating a Quit Date or Not in Online Interventions												University of Oslo	University	Norway	International	2017	June 21, 2017			Non-profit organization	NA	The Research Council of Norway Charles University, Czech Republic	ND	NA	NA	Ongoing		Prevention	Behavior	Randomized	NA	Adult, Older Adult	1	Yes
	NCT03191825	NFR 228158/H10		Online Lapse Management Intervention												University of Oslo	University	Norway	International	2017	June 19, 2017			Non-profit organization	NA	The Research Council of Norway Charles University, Czech Republic	ND	NA	NA	Ongoing		Prevention	Behavior	Randomized	NA	Adult, Older Adult	1	Yes
2004-001156-37	NCT00125593	ISRCTN54137607	CTSUSHARP1	Study of Heart and Renal Protection	SHARP		Yes	DOI: 10.1136/heartjnl-2016-310970	No	No	BMJ Journal Heart	2016	5.42	0 to 5	Yes	University of Oxford	University	UK	International	2005	2005-07-25	Grant agency	International	Both	ND	Merck Sharp & Dohme Corp. Schering-Plough National Health and Medical Research Council, Australia British Heart Foundation Medical Research Council	Merck Schering-Plough (UK)	Merck Schering-Plough (UK)	Merck & Co., Australian National Health Medical Research Council	Completed	2010	Renal - Nephrology	Medicinal Product	controlled, randomized	III	Male, Female, Adults, Elderly	?	Yes
2004-000629-32		ISRCTN45133151	QUASAR 2	Multicentre international study of capecitabine ± bevacizumab as adjuvant treatment of colorectal cancer.			No									University of Oxford	University	UK	International	2006	2007-02-21	Industry		For-Profit Organization	ND	NA	Hoffman La Roche Inc. (ref: MO17092) (International)	Hoffman La Roche Inc. (ref: MO17092) (International)		Completed	2010	Oncology	Medicinal Product	controlled, randomized	III	Male, Female, Adults, Elderly	?	Yes
ND	ISRCTN21144362	NCT00883402	HTA 06/301/233	Asymptomatic Carotid Surgery Trial 2: an international randomised trial to compare carotid endarterectomy with carotid artery stenting to prevent stroke			Yes	doi.org/10.1016/j.ejvs.2013.07.020	No	Yes	European Journal of Vascular and Endovascular Surgery	2013	3.07		Yes	University of Oxford (UK)	university	UK	International	2007	2006-07-03			Non-profit organization	NHS Health Technology Assessment Programme BUPA Foundation	NA	NA	Health Technology Assessment Programme	UK National Institute of Health Research,BUPA Foundation,UK medical research charity	Ongoing		Cardiology/Vascular Diseases	Surgery	Randomised controlled	ND	patients, adult	ND	yes
	NCT00106184	N01 AR042273|5R01AR061298-02|HHSN26420042273C		Rituximab for the Treatment of Refractory Adult and Juvenile Dermatomyositis (DM) and Adult Polymyositis (PM)	null	Yes 2015	Yes	DOI: 10.1002/art.37754	No	No	Arthritis & Rheumatology	2012	6.918	6 to 20	Yes	University of Pittsburgh	University	USA	International	2006				Both	NA	National Institute of Arthritis and Musculoskeletal and Skin Diseases (NIAMS) Genentech, Inc. Biogen	NA	NA	ni	Completed	2010	Dermatology	Medicinal Product	Allocation: Randomized	II	All 5 Years and older (Child, Adult, Senior)	ND	Yes
	NCT01788020	ECWM-1|2013-000506-37		Efficacy of First Line Dexamethasone, Rituximab and Cyclophosphamide (DRC) +/- Bortezomib for Patients With Waldenström's Macroglobulinemia	null											University of Ulm	University	Germany	International	2013	February 11, 2013		ND	Non-profit organization	NA	Sponsor	NA	NA	NA	Ongoing		Oncology	Medicinal Product	Allocation: Randomized	III	All 18 Years and older (Adult, Senior)	1	Yes
2014-004471-23			CB/ALICE/0010	Antivirals for influenza Like Illness? An rCt of Clinical and Cost effectiveness in primary CarE												Univesity of Oxford	University	UK	International	2015	2015-09-09	Grant agency	International	Non-profit organization	European Commission's Seventh Framework Programme	NA	European Commission's Seventh Framework Programme	NA	NA	Ongoing		Infectious diseases	Medicinal Product	controlled, randomized, open	IV	Infants and toddlers, Children, Adolescents, Under 18, Adults, Elderly, Male, Female	50	Yes
2007-000513-12			NR 9284-3	Terlipressin in the treatment of catecholamine-resistant septic shock	Terlipressin in septic shock											Úrazová nemocnice brno	Hospital	Czech Republic	National	2007	2007-02-08	ND	ND	ND	ND	NA	ND	NA	NA	Ongoing		Trauma	Medicinal Product	controlled, randomized	IV	Male, Female, Aduls, Elderly	1	No
	NCT01440543	DDC VN 01		Combination of Water Immersion and Carbon Dioxide Insufflation for Minimal Sedation Colonoscopy		Has Results 2013	Yes	DOI: 10.1097/MEG.0b013e3283543f16	Yes	Yes	European Journal of Gastroenterology & Hepatology	2012	1.915	0 to 5	No	Vitkovice Hospital	Hospital	Czech Republic	National	2011	September 26, 2011	Hospital		Non-profit organization	NA	Sponsor	NA	NA	ni	Completed	2011	Gastroenterology	Diagnostic	Randomized	NA	Adult, Older Adult	1	No
	NCT02563132	DDC VN 08		Carbon Dioxide Insufflation Colonoscopy in IBD Patients		No Results Available	No									Vitkovice Hospital	Hospital	Czech Republic	National	2015	September 29, 2015	Hospital		Non-profit organization	NA	ND	Vitkovice Hospital	NA	NA	Completed	2016	Gastroenterology	Diagnostic	Randomized	NA	Adult, Older Adult	1	No
	NCT02386618	DDC VN 07		Endoscopic Treatment for Local Residual Neoplasia		No Results Available	No									Vitkovice Hospital	Hospital	Czech Republic	National	2013	March 12, 2015	Hospital		Non-profit organization	NA	ND	Vitkovice Hospital	NA	NA	Completed	2015	Gastroenterology	Procedure	Non-randomized	NA	Adult, Older Adult	1	No
	NCT01933867	DDC VN 06		Water-aided Colonoscopy in Inflammatory Bowel Disease Patients		No Results Available	Yes	DOI: 10.1093/ecco-jcc/jjv093	Yes	Yes	Journal of Crohn's and Colitis	2015	6.585	6 to 20	No	Vitkovice Hospital	Hospital	Czech Republic	National	2013	September 2, 2013	Hospital		Non-profit organization	NA	Sponsor	NA	NA	No Funding	Completed	2014	Gastroenterology	Diagnostic	Randomized	NA	Adult, Older Adult	1	No
	NCT01582178	DDC VN 04		Warm Water Versus Room Temperature Water Immersion Colonoscopy		Has Results 2013	Yes	DOI: 10.1111/codi.12336	Yes	Yes	Colorectal disease	2013	2.017	0 to 5	No	Vitkovice Hospital	Hospital	Czech Republic	National	2012	April 20, 2012	Hospital		Non-profit organization	NA	Sponsor	NA	NA	ni	Completed	2012	Gastroenterology	Diagnostic	Randomized	NA	Adult, Older Adult	1	No
	NCT01547247	DDC VN 03		Cap-assisted Water Immersion Versus Water Immersion Colonoscopy		Has Results 2013	Yes	DOI: 10.1111/j.1443-1661.2012.01402.x	Yes	Yes	Digestive Endoscopy	2012	1.61	0 to 5	No	Vitkovice Hospital	Hospital	Czech Republic	National	2012	March 7, 2012	Hospital		Non-profit organization	NA	Sponsor	NA	NA	ni	Completed	2012	Gastroenterology	Device	Randomized	NA	Adult, Older Adult	1	No
	NCT02025244	DDC VN 05		EUS-FNA Versus KHB in Diagnostics of Upper Gastrointestinal Submucosal Tumors		No Results Available	No									Vitkovice Hospital	Hospital	Czech Republic	National	2010	December 31, 2013	Hospital		Non-profit organization	NA	ND	Vitkovice Hospital	NA	NA	Ongoing		Gastroenterology	Diagnostic	Randomized	NA	Adult, Older Adult	2	No
	NCT02967094	DDC VN 09		Mucolytic Solution Before Upper Endoscopy		No Results Available	No									Vitkovice Hospital	Hospital	Czech Republic	National	2016	November 17, 2016	Hospital		Non-profit organization	NA	Sponsor	NA	NA	NA	Ongoing		Gastroenterology	Medicinal Product	Randomized	ND	Adult, Older Adult	1	No
2005-002686-36			20053	Developmental pharmacokinetics and pharmacogenetics aspects of analgosedation by tramadol of newborns, infants and older children treated at the intensive care unit												Všeobecná fakultní nemocnice v Praze	University	Czech Republic	National	2005	2005-07-18	ND	ND	ND	ND	NA	ND	NA	NA	Ongoing		Pain	Medicinal Product	Non-randomized	III	Patients, Male, Female, Preterm newborn infants, Newborns, Infants and toddlers, Children, Adolescents, Under 18	1	No
2011-001132-30			DIL-2011/04	Non-invasive parameters in the evaluation of portal hypertension in patients with liver cirrhosis and their significance for the evolution of cardial complications.			No									Všeobecná fakultní nemocnice v Praze	University	Czech Republic	National	2011	2011-04-14	Grant agency	National	Non-profit organization	IGA MZ ČR	NA	IGA MZ CR	NA	NA	Completed	2014	Gastroenterology	Medicinal Product	AoI	IV	Male, Female, Adults	1	No
	NCT03588286	PROTECT-ICD, Version 4		Programmed Ventricular Stimulation to Risk Stratify for Early Cardioverter-Defibrillator (ICD) Implantation to Prevent Tachyarrhythmias Following Acute Myocardial Infarction (PROTECT-ICD)		No										Western Sydney Local Health District	Hospital	Australia	International	2014	July 17, 2018			Non-profit organization	NA	ND	Western Sydney Local Health District	NA	NA	Ongoing		Cardiology	Procedure	Randomized	NA	Adult, Older Adult	1	Yes
2008-006497-15	NCT00902915			Lenalidomide and Dexamethasone for treatment of patients with acute myeloma (light chain)-induced renal failure	LD	No	No									Wilhelminen Krebsforschung GmbH	Hospital	Austria	International	2009	2009-03-11		ND	Non-profit organization	ND	Sponsor	NA	NA	NA	Completed	2014	Oncology	Medicinal Product	AoI	II	Male, Female, Adults, Elderly	2	Yes
